# Supplementary material for: Independent flavonoid and anthocyanin biosynthesis in the flesh of a red-fleshed table grape revealed by metabolome and transcriptome co-analysis
Source: BMC Plant Biol. 2023 Jul 15;23:361. doi: 10.1186/s12870-023-04368-8 (PMC10349436; doi:10.1186/s12870-023-04368-8)
Supplement: Supplementary file 1 — Supplementary Material 1: Table S1: Primer sequences for genes used in assays in this study. Table S2: List of metabolites detected and quantified in the skin and flesh of ‘Mio Red’ grape. Table S3: List of metabolites differentially accumulated in the skin and flesh of ‘Mio red’ grape. Table S4: Relative contents of the 6 anthocyanin derivatives identified in the skin and flesh of ‘Mio Red’ grape. Table S5: Quality check of the raw data from the RNA-seq. Table S6: Overview of transcriptome sequencing dataset and mapping statistics of ‘Mio Red’ grape. Table S7: Expression profile (FPKM values) of the 23,786 genes detected in the skin and flesh of ‘Mio Red’ grape. Table S8: Identification of structural genes in flavonoid-biosynthesis pathway of ‘Mio Red’ grape. Table S9: GenBank accession numbers of the transcription factors in the phylogenetic tree analysis. [file 12870_2023_4368_MOESM1_ESM.xlsx]

## Sheet: Supplementary Table S1
Table S1. Primer sequences of genes used for assays in this study
Gene Name	Forward Primer (5’-3’)	Reverse Primer (5’-3’)
Actin	CTTGCATCCCTCAGCACCTT	TCCTGTGGACAATGGATGGA
VvCHS	TCAGAAAGTCCCAAAGAG	GATGCGGAAGTAGTAATC
VvCHI	CCAGTATTCAGACAAGGT	CATCCTTCAAGACCTCAT
VvF3'H2	ACGTGGACTTACTCAGCACG	GCGAATGAGCTCTGCAATGG
VvF3'5'H	CCATACCTACAAGCCATA	CGCTAAGTCTAGTGTTCT
VvF3H2	AAATTCCTGTCATCTCTCT	ACCGTGATTAACAACTTG
VvDFR	CTGGAGTGATATGGAATT	GGTATGATAGTGATGAAGT
VvANS	GACCTTATCAACCGTGTTA	GTCATTAGCATACTTCTCCT
VvUFGT	CCAATCCAACGCCTCCAT	TCGGACACATCATAGGACTTG
VvFLS	GAGGAGAAGGAGAAGTAT	CATTAGAAGGAGGAGACA
VvLAR	ACTCACGACATCTTCATA	TTATCTTCTCCACGAACT
VvANR	TGCTGTTACCATCAATCA	GGAAGTCAAGAACTCAATATC
ABAI-DFR-1	AAAATGATGAATTGAAAAGCTTgtcaccggtagcaatgaggtt	CATACAGAGCACATGCCTCGacttctcaaaaatgatccgggg
ABAI-DFR-2	AAAATGATGAATTGAAAAGCTTagggaccatgaatgggggaaag	CATACAGAGCACATGCCTCGgtactggaaaaggcatgaagaa
ABAI-ANS2-1	AAAATGATGAATTGAAAAGCTTgtactccctttcacattgttc	CATACAGAGCACATGCCTCGtatgctttgaagaaggaaaactat
ABAI-ANS2-2	AAAATGATGAATTGAAAAGCTTacttcatcttcaaatttaatctatg	CATACAGAGCACATGCCTCGgttttaaggtatgctgcgggat
AD-ERF23	CCAGTGAATTCCACCCGGGATGTCTTCTTCACAGCCACGCC	AGCTCGAGCTCGATGGATCCTTACCAGGGGTAGTTAGTAAACG
AD-ERFCBF6	CCAGTGAATTCCACCCGGGATGGACTTCTTCAATCAATTTTGTA	AGCTCGAGCTCGATGGATCCTCAAATTGAGTAACTCCATAGTGAC
AD-MYB3	CCAGTGAATTCCACCCGGGATGGGTAGATCTCCCTGCTGTG	AGCTCGAGCTCGATGGATCCTCATGAATCCAAGGCCGTGT
AD-bHLH93	CCAGTGAATTCCACCCGGGATGGAGGTGAATGAACATGGCTTC	AGCTCGAGCTCGATGGATCCCTACAGACACCTTCCTCCATAC
0800-DFR	TCGACGGTATCGATAAGCTTgtcaccggtagcaatgaggtt	GCTCTAGAACTAGTGGATCCGCTTTGGGCAAGTCCAGCAAAT
0800-ANS2	TCGACGGTATCGATAAGCTTgtactccctttcacattgttc	GCTCTAGAACTAGTGGATCCTTGAACACTCTGGGCAAGTGGT
SK-ERF23	CCGCTCTAGAACTAGTGGATCCATGTCTTCTTCACAGCCACGCC	GGTCGACGGTATCGATAAGCTTTTACCAGGGGTAGTTAGTAAACG
SK-ERFCBF6	CCGCTCTAGAACTAGTGGATCCATGGACTTCTTCAATCAATTTTGTA	GGTCGACGGTATCGATAAGCTTTCAAATTGAGTAACTCCATAGTGAC
SK-MYBA1	CCGCTCTAGAACTAGTGGATCCATGGAGAGCTTAGGAGTTAGAAAG	GGTCGACGGTATCGATAAGCTTTCAGATCAAGTGATTTACTTGTGTG
SK-bHLH93	CCGCTCTAGAACTAGTGGATCCATGGAGGTGAATGAACATGGCTTC	GGTCGACGGTATCGATAAGCTTCTACAGACACCTTCCTCCATAC

## Sheet: Supplementary Table S2
Index	Q1 (Da)	Q3 (Da)	Rt (min)	Molecular Weight (Da)	Ionization model	KEGG ID	Compounds	Class
pmf0116	627.2	303.1	1.88	662.12	[M-Cl]+	C16312	Delphin	Anthocyanins
pmf0614	625.4	301	2	625.4	Protonated	-	Peonidin 3, 5-diglucoside	Anthocyanins
pme1777	611	287	2.08	611	Protonated	C08639	Cyanidin 3,5-O-diglucoside	Anthocyanins
pmf0615	641.4	317	2.08	641.4	Protonated	-	Petunidin 3, 5-diglucoside	Anthocyanins
pme1398	465.1	303	2.26	465.1	Protonated	C12138	Delphinidin 3-O-glucoside	Anthocyanins
pme1535	305	125	2.28	306.07	[M-H]-	C12127	(+)-Gallocatechin (GC)	Polyphenol
pmb0835	611.2	287.1	2.36	610.2	[M+H]+	-	Gallocatechin-gallocatechin	Polyphenol
pme1793	595	270.9	2.38	595	Protonated	C08725	Pelargonin	Anthocyanins
pmb2831	315.1	153.1	2.44	316.1	[M-H]-	-	Protocatechuic acid O-glucoside	Polyphenol
pmb2969	625.1	445.2	2.47	626.1	[M-H]-	-	Hesperetin C-hexoside O-hexoside	Flavone
pme1824	153.1	109	2.48	154.03	[M-H]-	C00230	Protocatechuic acid	Polyphenol
pme3391	479	317	2.56	479	Protonated	C12139	Petunidin 3-O-glucoside	Anthocyanins
pmb0615	789.1	626.8	2.58	788.1	[M+H]+	-	Hesperetin C-hexosyl-O-hexosyl-O-hexoside	Flavone
pmb0550	449.1	287.3	2.59	449.1	Protonated	C08604	Cyanidin 3-O-glucoside	Anthocyanins
pme1786	655.2	331.1	2.61	655.2	Protonated	C08718	Malvidin 3,5-diglucoside	Anthocyanins
pmb2987	487.1	163	2.63	488.1	[M-H]-	-	Acacetin O-acetyl hexoside	Flavone
pmf0027	449.1	286.8	2.68	448.1	[M]+	C08647	Cyanidin 3-O-galactoside	Anthocyanins
pme1773	595	287	2.7	595	Protonated	C08620	Cyanidin 3-O-rutinoside	Anthocyanins
pme1514	305	125	2.76	306	[M-H]-	C12136	Epigallocatechin (EGC)	Polyphenol
pmb0620	787.1	625.1	2.77	786.1	[M+H]+	-	Chrysoeriol 6-C-hexoside 8-C-hexoside-O-hexoside	Flavone
pmb0618	627.1	465.1	2.78	626.1	[M+H]+	-	8-C-hexosyl-hesperetin O-hexoside	Flavone
pme0436	577.1	407.1	2.79	578.14	[M-H]-	-	Procyanidin B3	Proanthocyanidins
pmb2954	771.1	609.3	2.83	772.1	[M-H]-	-	Luteolin O-hexosyl-O-hexosyl-O-hexoside	Flavone
pme3392	433.1	271	2.83	433.1	Protonated	-	Pelargonidin 3-O-beta-D-glucoside	Anthocyanins
pma1590	463.1	301	2.89	463.12	Protonated	-	Peonidin O-hexoside	Anthocyanins
pmb0837	577.1	425.3	2.92	576.1	[M+H]+	-	Procyanidin A3	Proanthocyanidins
pmf0203	463.1	301.1	2.94	498.09	[M-Cl]+	-	Peonidin 3-O-glucoside	Anthocyanins
pme0205	289.1	245	3	290.08	[M-H]-	C06562	Catechin	Polyphenol
pme0435	579.1	427.1	3.03	578.14	[M+H]+	-	Procyanidin B2	Proanthocyanidins
pmb0628	613.1	451.1	3.09	612.1	[M+H]+	-	Eriodictiol C-hexosyl-O-hexoside	Flavone
pmf0011	593.2	473	3.19	594.16	[M-H]-	-	"Apigenin 6,8-C-diglucoside"	Flavone
pme0460	291	139	3.32	290.3	[M+H]+	C09727	L-Epicatechin	Polyphenol
pme1488	459	139	3.32	458.09	[M+H]+	C09731	Epigallate catechin gallate (EGCG)	Polyphenol
pme3469	741.2	433	3.35	740.22	[M+H]+	C10178	Kaempferol-3-O-robinoside-7-O-rhamnoside (Robinin)	Flavonol
pme1667	595.2	415	3.36	594.16	[M+H]+	C08064	Isovitexin 7-O-glucoside (Saponarin)	Flavonoid
pma6647	625.2	607.1	3.37	624.2	[M+H]+	-	C-hexosyl-chrysoeriol O-hexoside	Flavone
pmb3023	449.1	287	3.37	450.1	[M-H]-	-	Eriodictyol C-hexoside	Flavone
pme3285	275	139	3.4	274.08	[M+H]+	C09320	"Afzelechin (3,5,7,4'-Tetrahydroxyflavan)"	Flavanone
pmb0645	627.1	465.2	3.41	626.1	[M+H]+	-	6-C-hexosyl-hesperetin O-hexoside	Flavone
pmb2947	865.1	407.1	3.44	866.1	[M-H]-	-	Catechin-catechin-catechin	Polyphenol
pmf0379	457.1	169	3.44	458.08	[M-H]-	-	Gallocatechin gallate	Polyphenol
pmb0696	625	463	3.46	624	[M+H]+	-	8-C-hexosyl chrysoeriol O-hexoside	Flavone
pmf0381	563.1	353	3.5	564.15	[M-H]-	-	Vicenin-3	Flavonoid
pme2895	319.1	301	3.52	320.05	[M-H]-	C02906	Dihydromyricetin	Flavonol
pmb2975	477.1	357.1	3.53	478.1	[M-H]-	-	Hesperetin O-Glucuronic acid	Flavanone
pme3484	479.1	315.5	3.53	480.09	[M-H]-	-	Myricetin 3-O-galactoside	Flavonol
pme3208	445	283	3.54	446.12	[M-H]-	C16195	Glycitin	Isoflavone
pma6516	757.3	595.2	3.55	756.3	[M+H]+	-	C-hexosyl-apigenin O-hexosyl-O-hexoside	Flavone
pmb3114	561.1	289.2	3.61	562.1	[M-H]-	-	Epicatechin-epiafzelechin	Polyphenol
pme1551	463.1	316	3.63	464.1	[M-H]-	C10108	Myricetin 3-O-rhamnoside (Myricitrin)	Flavonol
pme1539	623.2	314	3.66	624.17	[M-H]-	-	Isorhamnetin 3-O-neohesperidoside	Flavonol
pmf0263	254	117	3.67	290.03	[M-H]-	-	Apigeninidin	Flavonoid
pmb0711	611.2	303.1	3.7	610.2	[M+H]+	-	Quercetin O-rutinoside	Flavonol
pmb0660	757.2	147.1	3.73	756.2	[M+H]+	-	C-hexosyl-luteolin O-p-coumaroylhexoside	Flavone
pmf0345	275.1	107	3.74	274.08	[M+H]+	C12128	(-)-Epiafzelechin	Polyphenol
pme1611	433.1	313	3.75	434.12	[M-H]-	-	Isohemiphloin	Flavone
pme1606	595.2	287	3.76	594.16	[M+H]+	-	Kaempferol 3-O-robinobioside (Biorobin)	Flavonol
pme3442	477.1	301	3.76	478.36	[M-H]-	-	Quercetin 7-O-β-D-Glucuronide	Flavonol
pma1087	565.2	499.2	3.77	564.16	[M+H]+	-	C-pentosyl-C-hexosyl-apigenin	Flavone
pma1108	433.1	283.1	3.78	432.11	[M+H]+	-	Apigenin C-glucoside	Flavone
pmb0665	611.2	465.1	3.78	610.2	[M+H]+	-	Luteolin 8-C-hexosyl-O-hexoside	Flavone
pmb3026	505.1	301.2	3.8	506.1	[M-H]-	-	Quercetin O-acetylhexoside	Flavonol
pme0359	433.1	271	3.81	432.11	[M+H]+	-	Apigenin 5-O-glucoside	Flavone
pmb0666	801.1	639.1	3.82	800.1	[M+H]+	-	6-C-hexosyl-apigenin O-sinapoylhexoside	Flavone
pme0369	593.2	285	3.83	594.16	[M-H]-	-	Kaempferol 3-O-rutinoside (Nicotiflorin)	Flavonol
pma6218	419.1	383.1	3.84	418.1	[M+H]+	-	O-methylnaringenin C-pentoside	Flavone
pme1397	271	149	3.85	271.24	Protonated	C05904	Pelargonidin	Anthocyanins
pme3129	463	301	3.86	464.1	[M-H]-	-	Quercetin O-glucoside/Hesperetin 5-O-glucoside	Flavonol
pme3267	447	285	3.86	448.1	[M-H]-	C12626	Kaempferol 3-O-galactoside (Trifolin)	Flavonol
pmb0661	609.1	463.3	3.87	608.1	[M+H]+	-	Chrysoeriol C-hexosyl-O-rhamnoside	Flavone
pmb2999	461.1	299.1	3.87	462.1	[M-H]-	-	Chrysoeriol 5-O-hexoside	Flavone
pme2457	447.3	285.2	3.87	448.1	[M-H]-	-	Luteolin 7-O-glucoside (Cynaroside)	Flavone
pme1562	441.3	169	3.89	442.3	[M-H]-	-	Epicatechin gallate (ECG)	Polyphenol
pme2246	301	185	3.89	302.01	[M-H]-	C10788	Ellagic acid	Polyphenol
pme1622	447.1	285	3.93	448.1	[M-H]-	C12249	Kaempferol 3-O-glucoside (Astragalin)	Flavonol
pmf0216	443.1	272.8	3.94	442.09	[M+H]+	-	Catechin gallate，CG	Polyphenol
pmb0563	301.1	286	3.95	301.1	Protonated	C08726	Peonidin	Anthocyanins
pmb0680	741.2	147.3	3.97	740.2	[M+H]+	-	C-hexosyl-apigenin O-p-coumaroylhexoside	Flavone
pmf0360	449.1	151	3.97	450.12	[M-H]-	C17449	Astilbin	Flavonoid
pmb3002	607.1	299	3.98	608.1	[M-H]-	-	Chrysoeriol 7-O-rutinoside	Flavone
pme0361	435.1	303	3.98	434.08	[M+H]+	-	Quercetin 3-alpha-L-arabinofuranoside (Avicularin)	Flavonol
pmb3042	491.1	329.1	4	492.1	[M-H]-	-	Tricin 5-O-hexoside	Flavone
pmf0278	465.1	300.7	4	464.1	[M-H]-	-	Gossypitrin	Flavonoid
pme0368	579.2	271	4.01	578.16	[M+H]+	-	Apigenin 7-rutinoside /O-neohesperidoside	Flavone
pme3210	433	271	4.01	432.11	[M+H]+	C09126	Genistein 7-O-Glucoside (Genistin)	Isoflavone
pmf0179	623.2	315.1	4.04	624.17	[M-H]-	-	Narcissoside	Flavonoid
pmf0006	581.2	273	4.05	580.53	[M+H]+	C09793	Narirutin	Flavone
pmb3043	637.1	329.2	4.07	638.1	[M-H]-	-	Tricin 5-O-rutinoside	Flavone
pme2949	609.2	301	4.08	610.19	[M-H]-	-	Hesperetin 7-rutinoside /O-neohesperidoside	Flavanone
pma1116	301.1	286	4.13	300.1	[M+H]+	C10098	Kaempferide	Flavonol
pme1524	305.1	231	4.14	304.06	[M+H]+	C01617	Dihydroquercetin (Taxifolin)	Flavonol
pmf0550	609.2	301	4.15	608.17	[M+H]+	C10039	Diosmin	Flavonoid
pmb0716	655.2	330.9	4.16	654.2	[M+H]+	-	Tricin di-O-hexoside	Flavone
pme0331	581.2	273	4.16	580.18	[M+H]+	C09789	Naringenin 7-O-neohesperidoside (Naringin)	Flavanone
pma6639	479.2	317.2	4.17	478.2	[M+H]+	-	Isorhamnetin O-hexoside	Flavonol
pmb0569	509.2	347.1	4.17	508.2	[M+H]+	-	Syringetin O-hexoside	Flavone
pmb0603	625.1	301.6	4.17	624.1	[M+H]+	-	Chrysoeriol O-hexosyl-O-hexoside	Flavone
pmf0374	477.1	314	4.19	478.11	[M-H]-	-	Isorhamnetin 3-O-glucoside	Flavonoid
pmb3006	431.1	269.1	4.21	432.1	[M-H]-	C04608	Apigenin 7-O-glucoside (Cosmosiin)	Flavone
pme0372	435.1	273	4.22	434.12	[M+H]+	C09099	Naringenin 7-O-glucoside (Prunin)	Flavanone
pmb3046	491.1	315.1	4.3	492.1	[M-H]-	-	Tricin 7-O-hexoside	Flavone
pmf0301	433.1	269.1	4.3	434.12	[M-H]-	-	Engeletin	Flavonoid
pmb3012	461.1	299.2	4.32	462.1	[M-H]-	-	Chrysoeriol 7-O-hexoside	Flavone
pmb3013	519.1	314.2	4.32	520.1	[M-H]-	-	Isorhamnetin O-acetyl-hexoside	Flavonol
pma0760	565	317	4.33	564	[M+H]+	-	Selgin O-malonylhexoside	Flavone
pmf0583	435.1	167	4.36	436.14	[M-H]-	C01604	Phloridzin	Flavonoid
pmb0358	641.1	479.1	4.39	640.1	[M+H]+	-	Selgin O-hexosyl-O-hexoside	Flavone
pma6576	347	153.2	4.41	346	[M+H]+	-	Spinacetin	Flavone
pmb0684	655.2	207.2	4.42	654.2	[M+H]+	-	C-hexosyl-luteolin O-sinapic acid	Flavone
pma6687	557.2	331	4.44	556.2	[M+H]+	-	Tricin 4'-O-(syringyl glyceryl)ether	Flavone
pme3296	431	285	4.48	432.11	[M-H]-	C16911	Kaempferol 3-O-rhamnoside (Kaempferin)	Flavonol
pma0791	521	273	4.5	520	[M+H]+	-	Naringenin O-malonylhexoside	Flavanone
pmb0719	659.2	331.1	4.5	658.2	[M+H]+	-	Tricin 4'-O-(syringyl alcohol) ether 5-O-hexoside	Flavone
pme3300	301	151	4.51	302.04	[M-H]-	C10192	Tricetin	Flavone
pmb0720	579.1	331.1	4.56	578.1	[M+H]+	-	Tricin O-malonylhexoside	Flavone
pme2963	287.1	259	4.62	288.06	[M-H]-	C00974	Aromadedrin (Dihydrokaempferol)	Flavonol
pmb3014	641.1	285.3	4.67	642.1	[M-H]-	-	Luteolin O-eudesmic acid-O-hexoside	Flavone
pmf0237	565.1	139.1	4.68	564.13	[M+H]+	-	Theaflavin	Polyphenol
pme1478	317	151	4.7	318.04	[M-H]-	C10107	Myricetin	Flavonol
pmf0371	315.1	300	4.72	316.06	[M-H]-	C10119	Pedalitin	Flavonoid
pmb0689	463.1	331.2	4.75	462.1	[M+H]+	-	Chrysoeriol C-hexoside	Flavone
pma2088	627.1	465	4.83	626.1	[M+H]+	-	"Quercetin-3,4'-O-di-beta-glucopyranoside"	Flavonol
pmb0739	659.3	331	4.92	658.3	[M+H]+	-	Tricin O-hexosyl-O-syringin alcohol	Flavone
pmf0232	593.1	285	4.92	594.14	[M-H]-	C17140	Tiliroside	Flavonoid
pme0321	431.1	285	4.94	432.11	[M-H]-	-	Kaempferol 7-O-rhamnoside	Flavonol
pma6199	417.2	255.1	4.99	416.2	[M+H]+	-	Chrysin O-hexoside	Flavone
pme0088	285	151	5	286	[M-H]-	C01514	Luteolin	Flavone
pme3233	285	270	5	284.07	[M+H]+	C01562	Calycosin	Isoflavone
pme1583	289.1	153	5.05	288.06	[M+H]+	C05631	Eriodictyol	Flavanone
pme2984	593	285	5.09	594.2	[M-H]-	C09830	Isosakuranetin-7-neohesperidoside (Poncirin)	Flavanone
pmf0127	405.1	243.1	5.09	404.15	[M+H]+	-	Deoxyrhapontin	Flavonoid
pmb0725	669.1	331.4	5.1	668.1	[M+H]+	-	Tricin 7-O-feruloylhexoside	Flavone
pme3514	301	151	5.11	302.04	[M-H]-	C10105/C00389	Morin/Quercetin	Flavonol
pmf0274	301	211.4	5.13	302.04	[M-H]-	-	Herbacetin	Flavonoid
pme3407	331	151	5.15	332.05	[M-H]-	C12633	Laricitrin	Flavonol
pme1201	273.1	167	5.56	274.08	[M-H]-	C00774	Phloretin	Flavanone
pme2957	271.1	151	5.57	272.07	[M-H]-	C06561	Naringenin chalcone	Flavanone
pme0376	271.1	151	5.59	272.07	[M-H]-	C00509/C09614	Naringenin/Butin	Flavonoid
pmf0057	271.1	151	5.66	272.07	[M-H]-	C06561/C00509	4,2',4',6'-Tetrahydroxychalcone/4',5,7-Trihydroxyflavanone	Flavonoid
pmf0568	301.1	168	5.69	300.06	[M+H]+	C10534	Tectorigenin	Flavonoid
pmb2850	329	314	5.73	330	[M-H]-	-	Tricin	Flavone
pme0200	287	153	5.73	286.05	[M+H]+	C05903	Kaempferol	Flavonol
pme2319	301.1	164	5.75	302.08	[M-H]-	C01709	Hesperetin	Flavanone
pme0364	301.1	286	5.77	300.06	[M+H]+	C04293	Chrysoeriol	Flavone
pme3401	345	330	5.78	346.07	[M-H]-	C11620	Syringetin	Flavonol
pme1588	315.1	151	5.85	316.06	[M-H]-	C10084	Isorhamnetin	Flavonol
pmb3894	329.1	229.1	5.91	330.1	[M-H]-	-	Di-O-methylquercetin	Flavonol
pme1510	269.1	251	5.94	270.05	[M-H]-	C10023	"Baicalein (5,6,7-Trihydroxyflavone)"	Flavone
pme1600	303.1	167	6.28	302.08	[M+H]+	-	7-O-Methyleriodictyol	Flavanone
pmf0363	301.1	258	6.28	300.06	[M+H]+	-	Hydroxygenkwanin	Flavonoid
pme3369	315	165	6.43	316.06	[M-H]-	C10176	Rhamnetin (7-O-methxyl quercetin)	Flavonol
pmc1990	299.1	223.1	6.78	300.1	[M-H]-	-	"4'-Hydroxy-5,7-dimethoxyflavanone"	Flavanone
pme1662	287.1	167	6.96	286.08	[M+H]+	C09833	sakuranetin	Flavone
pme3292	283	268	6.97	284.07	[M-H]-	C10521	Prunetin	Isoflavone
pme3250	285	270	7	284.07	[M+H]+	C00814	Biochanin A	Isoflavone
pme1518	403.1	373	7.06	402.13	[M+H]+	C10112	Nobiletin	Flavone
pme1544	285.1	270	7.06	284.07	[M+H]+	C01470	Acacetin	Flavone
pme1550	373.1	343	7.54	372.12	[M+H]+	C10190	Tangeretin	Flavone
pme1399	355.2	178.5	8.4	354.15	[M+H]+	C16417	Xanthohumol	Flavanone
pmf0551	269.1	226	8.57	268.07	[M+H]+	C11621	Tectochrysin	Flavonoid
pmf0277	519.2	501.2	10.75	518.19	[M+H]+	C07667	Gossypol	Polyphenol

## Sheet: Supplementary Table S3
Index	Compounds	Class	skin-1	skin-2	skin-3	flesh-1	flesh-2	flesh-3	VIP	Fold_Change	LogFC	type
pma0760	Selgin O-malonylhexoside	Flavone	519000	546000	494000	9	29000	9	1.16841	0.0186132	-5.74753	down
pma0791	Naringenin O-malonylhexoside	Flavanone	110000	149000	140000	9	9	9	1.37301	6.76692e-05	-13.8511	down
pma2088	Quercetin-3,4'-O-di-beta-glucopyranoside	Flavonol	1860000	1380000	1610000	9	9	9	1.54152	5.56701e-06	-17.4547	down
pma6647	C-hexosyl-chrysoeriol O-hexoside	Flavone	265000	217000	169000	9	9	9	1.40683	4.14747e-05	-14.5574	down
pma6687	Tricin 4'-O-(syringyl glyceryl)ether	Flavone	206000	247000	173000	9	9	9	1.40463	4.3131e-05	-14.5009	down
pmb0358	Selgin O-hexosyl-O-hexoside	Flavone	912000	904000	787000	9	9	9	1.5017	1.03726e-05	-16.5569	down
pmb0563	Peonidin	Anthocyanins	10600000	5950000	11600000	9	9	9	1.6476	9.59147e-07	-19.9917	down
pmb0628	Eriodictiol C-hexosyl-O-hexoside	Flavone	521000	487000	488000	9	9	9	1.46516	1.80481e-05	-15.7578	down
pmb0660	C-hexosyl-luteolin O-p-coumaroylhexoside	Flavone	416000	264000	304000	9	9	9	1.43531	2.7439e-05	-15.1534	down
pmb0661	Chrysoeriol C-hexosyl-O-rhamnoside	Flavone	347000	332000	383000	9	9	9	1.44191	2.54237e-05	-15.2635	down
pmb0665	Luteolin 8-C-hexosyl-O-hexoside	Flavone	1430000	1960000	1550000	9	9	9	1.54257	5.46559e-06	-17.4812	down
pmb0680	C-hexosyl-apigenin O-p-coumaroylhexoside	Flavone	276000	210000	216000	9	9	9	1.41288	3.84615e-05	-14.6662	down
pmb0684	C-hexosyl-luteolin O-sinapic acid	Flavone	34400	34500	36800	9	9	9	1.2751	0.00025544	-11.9347	down
pmb0696	8-C-hexosyl chrysoeriol O-hexoside	Flavone	812000	805000	682000	9	9	9	1.49348	1.17442e-05	-16.3777	down
pmb0719	Tricin 4'-O-(syringyl alcohol) ether 5-O-hexoside	Flavone	3810000	4280000	3950000	9	9	9	1.59889	2.24252e-06	-18.7664	down
pmb0720	Tricin O-malonylhexoside	Flavone	247000	353000	390000	9	9	9	1.43579	2.72727e-05	-15.1622	down
pmb0725	Tricin 7-O-feruloylhexoside	Flavone	2330000	2500000	2770000	9	9	9	1.57028	3.55263e-06	-18.1027	down
pmb0739	Tricin O-hexosyl-O-syringin alcohol	Flavone	3570000	3960000	3850000	9	9	9	1.59545	2.37258e-06	-18.6851	down
pmb0837	Procyanidin A3	Proanthocyanidins	741000	858000	748000	9	9	9	1.49493	1.1504e-05	-16.4075	down
pmb2850	Tricin	Flavone	226000	193000	214000	9	9	9	1.40616	4.2654e-05	-14.517	down
pmb2954	Luteolin O-hexosyl-O-hexosyl-O-hexoside	Flavone	427000	466000	446000	9	9	9	1.4577	2.01643e-05	-15.5978	down
pmb2975	Hesperetin O-Glucuronic acid	Flavanone	77800	82700	65200	9	9	9	1.33184	0.000119628	-13.0292	down
pmb3013	Isorhamnetin O-acetyl-hexoside	Flavonol	221000	212000	215000	9	9	9	1.40796	4.16667e-05	-14.5507	down
pmb3014	Luteolin O-eudesmic acid-O-hexoside	Flavone	198000	189000	205000	9	9	9	1.40161	4.56081e-05	-14.4204	down
pmb3026	Quercetin O-acetylhexoside	Flavonol	2750000	2980000	3050000	31900	9	9	1.31029	0.00363531	-8.10371	down
pmb3042	Tricin 5-O-hexoside	Flavone	3980000	3420000	3470000	9	9	9	1.5925	2.4839e-06	-18.619	down
pmb3046	Tricin 7-O-hexoside	Flavone	4110000	4100000	4190000	9	9	9	1.60079	2.17742e-06	-18.8089	down
pmb3114	Epicatechin-epiafzelechin	Polyphenol	9	9	9	79300	71000	78900	1.33336	8488.89	13.0514	up
pmb0711	Quercetin O-rutinoside	Flavonol	50300000	47300000	50300000	217000	142000	117000	1.06407	0.00321839	-8.27944	down
pme0199	Morin/Quercetin	Flavonol	6080000	5420000	6460000	57800	30800	22300	1.00449	0.00617483	-7.33938	down
pme0200	Kaempferol	Flavonol	268000	229000	275000	9	9	9	1.41989	3.49741e-05	-14.8034	down
pme0321	Kaempferol 7-O-rhamnoside	Flavonol	3220000	3030000	3030000	9	9	9	1.58286	2.90948e-06	-18.3908	down
pme0331	Naringenin 7-O-neohesperidoside (Naringin)	Flavanone	329000	359000	354000	37100	9	9	1.11542	0.0356219	-4.81109	down
pme0361	Quercetin 3-alpha-L-arabinofuranoside (Avicularin)	Flavonol	2740000	2410000	2580000	9	9	9	1.5714	3.49288e-06	-18.1271	down
pme1201	Phloretin	Flavanone	103000	94400	100000	9	9	9	1.35246	9.07868e-05	-13.4272	down
pme1398	Delphinidin 3-O-glucoside (Mirtillin)	Anthocyanins	244000000	211000000	260000000	2910000	878000	740000	1.00958	0.00633287	-7.30293	down
pme1478	Myricetin	Flavonol	38900000	34700000	37400000	257000	119000	77300	1.04736	0.00408378	-7.93588	down
pme1510	Baicalein (5,6,7-Trihydroxyflavone)	Flavone	12800	12700	12400	9	9	9	1.19346	0.000712401	-10.455	down
pme1583	Eriodictyol	Flavanone	246000	282000	276000	9	9	9	1.42281	3.35821e-05	-14.8619	down
pme1588	Isorhamnetin	Flavonol	323000	329000	362000	9	9	9	1.4388	2.66272e-05	-15.1967	down
pme3129	Quercetin O-glucoside/Hesperetin 5-O-glucoside	Flavonol/Flavanone	9	9	9	38200000	39000000	33800000	1.72999	4.11111e+06	21.9711	up
pme1600	7-O-Methyleriodictyol	Flavanone	49500	57900	62800	9	9	9	1.31093	0.000158637	-12.622	down
pme1611	Isohemiphloin	Flavone	248000	222000	213000	9	9	9	1.41144	3.95315e-05	-14.6266	down
pme1622	Kaempferol 3-O-glucoside (Astragalin)	Flavonol	9380000	9470000	10000000	9	9	9	1.6518	9.35875e-07	-20.0272	down
pme1824	Protocatechuic acid	Polyphenol	1710000	1620000	1750000	9	9	9	1.545	5.31496e-06	-17.5215	down
pme2246	Ellagic acid	Polyphenol	132000	163000	170000	9	9	9	1.38413	5.80645e-05	-14.072	down
pme2319	Hesperetin	Flavanone	31800	43800	29500	9	9	9	1.27323	0.000256898	-11.9265	down
pme2895	Dihydromyricetin	Flavonol	689000	635000	634000	9	9	9	1.48308	1.37896e-05	-16.1461	down
pme2949	Hesperetin 7-rutinoside (Hesperidin)	Flavanone	19200000	18200000	18500000	9	9	9	1.69069	4.83005e-07	-20.9815	down
pme2984	Isosakuranetin-7-neohesperidoside (Poncirin)	Flavanone	787000	1890000	960000	9	9	9	1.51807	7.4237e-06	-17.0394	down
pme3233	Calycosin	Isoflavone	28500	35800	33600	9	9	9	1.2688	0.000275792	-11.8241	down
pme3285	Afzelechin (3,5,7,4'-Tetrahydroxyflavan)	Flavanone	173000	124000	140000	9	9	9	1.37936	6.17849e-05	-13.9824	down
pme3296	Kaempferol 3-O-rhamnoside (Kaempferin)	Flavonol	10500000	9950000	11200000	46400	31200	39700	1.04951	0.00370616	-8.07586	down
pme3300	Tricetin	Flavone	392000	372000	426000	9	9	9	1.44967	2.26891e-05	-15.4276	down
pme3407	Laricitrin	Flavonol	1140000	1080000	1160000	9	9	9	1.51886	7.98817e-06	-16.9337	down
pme3442	Quercetin 7-O-β-D-Glucuronide	Flavonol	13000000	12900000	13200000	37900	24000	16500	1.10845	0.00200512	-8.9621	down
pme3469	Kaempferol-3-O-robinoside-7-O-rhamnoside (Robinin)	Flavonol	393000	367000	341000	38100	9	9	1.11911	0.0346213	-4.8522	down
pme3484	Myricetin 3-O-galactoside	Flavonol	26400000	26800000	27900000	169000	118000	115000	1.02223	0.00495684	-7.65636	down
pmf0011	Apigenin 6,8-C-diglucoside	Flavone	9	9	9	34300	5880	8850	1.18394	1815.93	10.8265	up
pmf0057	4,2',4',6'-Tetrahydroxychalcone	Flavone	494000	462000	491000	9	9	9	1.46294	1.86593e-05	-15.7097	down
pmf0232	Tiliroside	Flavonoid	808000	1850000	976000	9	9	9	1.51862	7.42983e-06	-17.0382	down
pmf0274	Herbacetin	Flavonoid	17600	13000	23400	9	9	9	1.21945	0.0005	-10.9658	down
pmf0277	Gossypol	Polyphenol	418000	479000	393000	9	9	9	1.45494	2.09302e-05	-15.5441	down
pmf0363	Hydroxygenkwanin	Flavonoid	507000	561000	637000	9	9	32900	1.16794	0.0193067	-5.69475	down
pmf0371	Pedalitin	Flavonoid	136000	169000	184000	9	9	9	1.38754	5.52147e-05	-14.1446	down
pmf0615	Petunidin 3, 5-diglucoside	Anthocyanins	29400000	22900000	34300000	115000	102000	101000	1.0482	0.00367206	-8.0892	down

## Sheet: Supplementary Table S4
Compounds	Skin	Flesh
Peonidin derivatives	4.75383e+08	6.56767e+07
Delphin derivatives	3.78333e+08	3.54933e+06
Petunidin derivatives	268200000	2.05267e+06
Cyanidin derivatives	8.38033e+07	1.67673e+07
Pelargonidin derivatives	7.28427e+07	89436203
Malvidin derivatives	4710000	415667

## Sheet: Supplementary Table S5
Sample	clean reads	cleans bases	Error Rate	Q20	Q30	GC content
Skin-1	54504336	8175650400	0.29	97.845	93.945	47.22
Skin-2	50887140	7633071000	0.28	97.93	94.14	47.205
Skin-3	44383002	6657450300	0.29	97.865	94.025	48.02
Flesh-1	50473082	7570962300	0.32	97.53	93.28	47.205
Flesh-2	53345806	8001870900	0.295	97.815	93.92	47.1
Flesh-3	54278586	8141787900	0.305	97.675	93.6	47.325

## Sheet: Supplementary Table S6
sample	Total	multiple mapSkind reads	UnmapSkind reads	mapQuality < 30	mapQuality >= 30	Read-1	Read-2
Skin-1	56912395(100.00%)	2408059(4.23%)	5640246(9.91%)	1596738(2.81%)	47267352(83.05%)	23670931(41.59%)	23596421(41.46%)
Skin-2	53051592(100.00%)	2164452(4.08%)	4974616(9.38%)	1453613(2.74%)	44458911(83.80%)	22230300(41.90%)	22228611(41.90%)
Skin-3	45818793(100.00%)	1435791(3.13%)	7611929(16.61%)	1027222(2.24%)	35743851(78.01%)	17896270(39.06%)	17847581(38.95%)
Flesh-1	53161559(100.00%)	2688477(5.06%)	4713705(8.87%)	1733044(3.26%)	44026333(82.82%)	22101104(41.57%)	21925229(41.24%)
Flesh-2	55945171(100.00%)	2599365(4.65%)	4996647(8.93%)	1671779(2.99%)	46677380(83.43%)	23339953(41.72%)	23337427(41.71%)
Flesh-3	56954987(100.00%)	2676401(4.70%)	5341592(9.38%)	1732232(3.04%)	47204762(82.88%)	23659634(41.54%)	23545128(41.34%)

## Sheet: Supplementary Table S7
ID	Skin-1	Skin-2	Skin-3	Flesh-1	Flesh-2	Flesh-3
Vitvi00g00442	0	0.049131	0	0	0	0
Vitvi00g00443	0	0	0	0	0	0.032905
Vitvi00g00444	0.034442	0	0	0.236903	0.128718	0
Vitvi00g00492	0	0	0	0	0	0.066369
Vitvi00g00541	0.294914	0.179904	0.060583	1.54422	1.76481	1.73765
Vitvi00g00582	0.157048	0.076812	0	0	0	0
Vitvi00g00610	0.711726	1.07295	1.74042	0.495997	0.721749	0.780985
Vitvi00g00612	0.703211	0.579241	1.40092	0.412452	0.476183	0.718508
Vitvi00g00613	0.375261	0.956381	0	0	0.045174	0
Vitvi00g00614	0.799125	0.221671	1.40865	0.46063	0.936462	0.73821
Vitvi00g00615	1.00381	0.694896	1.51049	0.934946	1.08718	1.49621
Vitvi00g00616	0.16013	0.142241	0.54946	0.208611	0.052496	0.458053
Vitvi00g00668	0.355676	0.390632	0.053122	0.100977	0	0
Vitvi00g00670	0.098814	0.138774	0	0.061076	0.05185	0
Vitvi00g00671	3.26639	3.69565	13.3461	3.09735	3.90981	4.76095
Vitvi00g00672	5.2313	3.10918	6.79523	5.19473	6.76964	8.09045
Vitvi00g00675	2.98187	2.89051	2.58745	2.4153	2.10741	2.51823
Vitvi00g00710	0.140445	0.044858	0.059151	0.284045	0.086572	0
Vitvi00g00711	6.69718	6.60873	4.78666	5.78221	6.31916	4.67199
Vitvi00g00756	0.094288	0.104144	0.119158	0.181045	0.05892	0.389842
Vitvi00g00757	0	0	0	0	0	0.140485
Vitvi00g00786	1.61748	1.75038	1.68554	2.15169	1.56312	2.85001
Vitvi00g00789	56.1432	55.958	56.5386	45.3639	37.3032	45.8797
Vitvi00g00790	31.6549	33.0646	40.5125	50.159	53.638	52.9946
Vitvi00g00792	8.08902	7.65481	5.72793	16.0384	16.7424	15.2022
Vitvi00g00794	0	0.07839	0	0	0.150775	0.343886
Vitvi00g00795	15.3241	15.0062	13.4121	18.8403	16.6622	17.4453
Vitvi00g00812	0.269166	0.094673	0.102375	0.232551	0.441427	0.333567
Vitvi00g00813	106.334	104.452	95.8895	49.7476	49.0834	49.0929
Vitvi00g00814	20.6994	18.9972	20.3464	21.0218	23.5907	23.7788
Vitvi00g00816	15.0092	13.0267	11.6886	8.83926	8.92821	9.57083
Vitvi00g00817	0	0.158452	0	0	0	0
Vitvi00g00824	44.8427	27.5768	90.119	15.0176	62.7053	21.445
Vitvi00g00859	0	0.297049	0.235398	0	0.110986	0
Vitvi00g00864	0.138521	0	0.400824	0.074667	0.043466	0
Vitvi00g00869	40.4167	38.566	36.664	32.1304	33.1267	32.8163
Vitvi00g00870	8.20758	6.56135	8.79425	8.37279	6.98122	9.30662
Vitvi00g00880	1.59961	1.58642	1.23215	0.865124	0.96687	0.925739
Vitvi00g00889	0	0	0	0	0	0.25069
Vitvi00g00893	0	0.034513	0.565085	0.373732	0.201163	0.344588
Vitvi00g00894	14.0192	14.017	21.5589	7.49093	11.6519	11.8437
Vitvi00g00897	0.494488	0.815654	0.199024	0.295169	0.486639	0.224827
Vitvi00g00903	2.0564	1.7089	4.22523	2.06077	2.47276	2.90827
Vitvi00g00909	2.25605	2.17085	1.31834	1.49526	0.839607	1.43274
Vitvi00g00910	0.389944	0.331718	0.258404	0.816704	0.382854	0.496608
Vitvi00g00911	5.48826	5.99127	3.44426	4.03168	4.02901	2.94224
Vitvi00g00921	4.25967	4.24928	3.21794	1.27358	0.445951	0.596137
Vitvi00g00922	53.2268	55.4605	62.5457	75.4557	71.8783	75.7923
Vitvi00g00935	14.8491	15.1995	11.8061	11.0305	11.0636	10.3095
Vitvi00g00936	0.046172	0	0.104023	0.456857	0.147014	0.272675
Vitvi00g00937	1.96087	1.38217	0.442205	1.60871	1.16687	1.28467
Vitvi00g00944	0.402444	0.499979	0.212292	0	0	0
Vitvi00g00951	0.098478	0	0.147654	0	0	0
Vitvi00g00956	0.365932	0.226186	0	0	0	0.322149
Vitvi00g00958	0	0	0.440421	0	0	0
Vitvi00g00959	1.07959	1.36762	3.74055	1.06679	1.38164	1.75008
Vitvi00g00960	0.045358	0.582474	0.336214	0.099808	0.736227	0.767473
Vitvi00g00961	0.393418	0.195372	0.859779	0.240723	0.573003	0.838051
Vitvi00g00973	19.8501	12.7333	21.9142	10.299	17.1523	16.6181
Vitvi00g00974	5.00381	4.27059	7.38753	3.9776	6.06555	5.73347
Vitvi00g00983	4.01988	5.16853	3.79756	3.58968	4.39011	4.67407
Vitvi00g00989	0	0.198199	0	0	0	0
Vitvi00g00994	2.67435	2.33105	2.82659	2.10887	3.32791	2.39331
Vitvi00g00996	0	0.084683	0	0.172194	0.112429	0.165786
Vitvi00g00997	5.78745	5.63176	7.23518	11.7451	11.7332	10.468
Vitvi00g01001	0.5515	0.43691	0.2127	0	0	0
Vitvi00g01011	43.2422	43.5891	44.5543	58.7004	54.5313	57.9846
Vitvi00g01013	0.529219	0.617827	0.644755	0.763233	0.55087	0.351286
Vitvi00g01018	6.30131	5.46334	4.12061	2.51885	1.91731	1.58681
Vitvi00g01019	0	0	0	0	0.37848	0
Vitvi00g01020	0.932182	0.74503	0.787502	0.468594	0.673773	0.686992
Vitvi00g01022	33.833	29.6476	20.3001	7.58207	6.08208	5.75653
Vitvi00g01036	4.81486	4.29333	2.45385	4.65845	3.29982	4.03386
Vitvi00g01047	0.66277	0.976274	1.37399	1.41498	2.19289	1.81722
Vitvi00g01048	13.1679	11.8126	13.7078	13.9966	16.0945	13.8237
Vitvi00g01060	0.214661	0.178818	0.21833	0.461646	0.203422	0.316362
Vitvi00g01061	17.4281	17.5981	15.1056	12.6732	13.4067	14.7753
Vitvi00g01062	0.961085	0.729276	1.47246	0.825654	0.271361	0.427761
Vitvi00g01079	0	0	0	0	0	0.034926
Vitvi00g01092	0	0	0.073011	0	0	0
Vitvi00g01096	0	0	0	0.140049	0.061258	0.1587
Vitvi00g01098	1.86995	1.16141	1.53287	2.33588	2.6896	3.41806
Vitvi00g01101	0	0	0	0	0.032969	0
Vitvi00g01102	1.1464	0.893105	0.525271	0.782732	0.222196	0.472661
Vitvi00g01105	19.2955	18.3326	19.1268	20.3988	23.4315	21.6844
Vitvi00g01109	0	0	0	0.078676	0	0.062085
Vitvi00g01110	3.94665	4.47151	1.50314	4.96915	5.56217	4.82359
Vitvi00g01118	0	0	0	0	0	0.039567
Vitvi00g01123	1.58533	1.19019	0.94841	0.563695	1.07991	1.22772
Vitvi00g01134	0.335528	0.407628	0.38201	1.10058	1.64539	0.334146
Vitvi00g01144	7.09813	9.00692	9.4084	7.29781	5.53154	6.20383
Vitvi00g01145	0	0.294889	0	0.143596	0.187309	0
Vitvi00g01146	1.95932	2.51023	1.44199	0.708632	0.268442	0.265687
Vitvi00g01148	0.110724	0.117804	0.242721	0	0	0
Vitvi00g01149	0.062135	0.122603	0	0	0	0
Vitvi00g01151	77.5566	78.1622	87.6754	5.68844	2.9668	3.17445
Vitvi00g01161	0.727414	1.24039	20.1127	22.7283	16.3192	19.5669
Vitvi00g01163	9.0367	9.59191	4.60995	7.72161	8.00969	9.35611
Vitvi00g01167	1.17492	1.12252	0.395865	2.28075	2.45247	1.93583
Vitvi00g01168	37.9172	37.935	34.8541	39.1069	50.0439	41.0416
Vitvi00g01175	0.212735	0.795176	0.709749	0.821323	0.94363	1.01645
Vitvi00g01183	28.2899	28.6077	24.5994	12.7748	12.7664	12.9041
Vitvi00g01184	0.83238	0.718603	1.43745	0.164236	0.181369	0.260852
Vitvi00g01185	0	0	0	0	0	0.412896
Vitvi00g01186	4.00979	4.08643	3.04844	3.40473	2.31161	3.15794
Vitvi00g01188	0.26283	0.355849	0	0.31866	0.299995	0
Vitvi00g01191	0.98939	0.492663	1.51625	1.50348	2.27542	1.36254
Vitvi00g01194	0	0	0	0	0	0.056548
Vitvi00g01196	1.95171	2.16105	7.2278	1.72865	1.3009	2.05064
Vitvi00g01202	0.03053	0	0	0.075064	0	0
Vitvi00g01205	25.9771	25.1615	23.79	24.7655	27.7741	25.3882
Vitvi00g01208	0.052222	0.175296	0	0	0	0
Vitvi00g01219	0	0	0	0.179377	0	0
Vitvi00g01223	0.043009	0.042666	0.16664	0.358687	0.47344	0.27537
Vitvi00g01229	0.010664	0.048703	0	0.050363	0	0
Vitvi00g01231	0.034488	0.145183	0.121582	0.111541	0.035289	0.117223
Vitvi00g01238	0.749379	1.49348	0.632391	1.6904	2.96216	2.1814
Vitvi00g01242	2.63232	1.79966	2.21348	2.07933	2.0625	2.00196
Vitvi00g01243	1055.67	1079.14	840.98	958.595	927.96	910.35
Vitvi00g01245	0	0	0.075728	0.106498	0	0
Vitvi00g01247	1.01672	0.70581	0.482541	0.923008	1.30177	0.855448
Vitvi00g01250	0.845683	0.749393	0.285749	1.90891	1.71347	1.37118
Vitvi00g01253	0	0	0	0	0	0.024948
Vitvi00g01259	0	0	0	0.076205	0.048891	0.092658
Vitvi00g01267	0.162615	0.299458	0.176453	0.438566	0.083195	0.104788
Vitvi00g01283	3.84261	2.77156	4.74831	4.99592	4.89948	6.36268
Vitvi00g01285	9.15929	5.41798	4.89389	15.9794	16.6643	17.9789
Vitvi00g01289	3.10491	3.11899	1.24649	4.18224	3.27135	2.66948
Vitvi00g01298	0	0.236404	0	0.821206	0.226559	0
Vitvi00g01299	0.240171	0	0	0	0	0
Vitvi00g01301	0.110974	0	0	0.241803	0	0
Vitvi00g01302	0	0.365468	0.304529	0.700413	0.443479	0.389764
Vitvi00g01306	0	0.301589	0	0	0	0
Vitvi00g01309	0.029888	0.033022	0	0.101396	0.030689	0
Vitvi00g01312	2.30219	1.92118	1.75111	3.33998	3.51723	2.4395
Vitvi00g01315	8.32158	13.8961	19.6836	5.51759	6.2441	6.7013
Vitvi00g01316	115.868	124.353	104.948	89.391	93.6608	90.6998
Vitvi00g01319	456.29	388.59	336.313	74.911	69.1267	65.5338
Vitvi00g01320	32.9346	34.6468	30.2124	39.9601	40.8591	48.0144
Vitvi00g01324	10.9192	9.50424	7.04263	7.83054	8.94817	7.61593
Vitvi00g01325	0.430086	0.173493	0	0.29431	0	0
Vitvi00g01326	12.7091	8.78415	7.85473	2.37433	0.466372	0.242859
Vitvi00g01327	1.61635	1.40427	1.43203	0.735623	0.456667	0.640132
Vitvi00g01329	0	0	0	1.79818	0.756534	0.830187
Vitvi00g01332	27.1723	26.0834	15.5504	26.4334	29.3034	30.9129
Vitvi00g01333	0.091008	0.141127	0.242132	0.131146	0.155827	0.06161
Vitvi00g01338	6.45646	7.59718	3.34428	10.7385	12.9939	8.07177
Vitvi00g01341	1.47287	1.16418	1.38315	1.19155	1.54872	2.00187
Vitvi00g01342	0	0.071351	0.096985	0	0.103528	0
Vitvi00g01344	0.177609	1.02311	0.341861	0.343891	0.293483	0.788312
Vitvi00g01346	0	0	0	0.111643	0.068876	0
Vitvi00g01352	0	0	0	0.073087	0.198166	0
Vitvi00g01353	0	0	0	0	0.24427	0
Vitvi00g01355	11.5841	9.99095	11.0213	7.88319	7.99662	8.67859
Vitvi00g01359	0	0.158609	0.203242	0.311604	0.438455	0.690837
Vitvi00g01360	0	0	0	0.256823	0.271221	0
Vitvi00g01361	0	0	0	0.819846	0.565989	0
Vitvi00g01364	0	0	0.228309	0.423328	0	0
Vitvi00g01366	0.031428	0	0	0	0.032833	0.067979
Vitvi00g01367	2.22537	2.86833	1.82577	0.038591	0.073254	0
Vitvi00g01369	0.048863	0.051468	0	0	0	0
Vitvi00g01380	0.436626	0.563645	0.25981	0	0.188427	0.562874
Vitvi00g01382	481.54	500.182	448.981	457.737	448.233	438.864
Vitvi00g01383	26.5428	27.9902	33.7884	37.9967	27.9213	35.0528
Vitvi00g01384	12.5715	13.6135	10.3794	17.8743	18.5857	19.5455
Vitvi00g01385	26.4155	27.6627	34.6628	35.5081	39.2429	39.3949
Vitvi00g01390	0.951641	0.592848	1.40718	0.175435	0.49867	0.435451
Vitvi00g01392	13.406	13.8013	14.452	10.2485	9.88013	8.49224
Vitvi00g01397	16.4154	13.442	9.20639	2.741	1.12131	1.17344
Vitvi00g01402	1.0333	0.614035	0.823049	1.53867	1.39233	1.23216
Vitvi00g01403	0.284882	0.940293	0.301549	0.64009	0.525372	0
Vitvi00g01406	0.073652	0.092576	0.007814	0.156158	0.226339	0.056447
Vitvi00g01412	0.827136	1.26415	0.484787	0.105881	0.200989	0.135016
Vitvi00g01413	3.15076	4.64192	1.0894	6.43659	5.85421	4.50011
Vitvi00g01416	0	0	0	0	0	0.095344
Vitvi00g01419	0.062443	0.065771	0.631797	0	0.063893	0.054724
Vitvi00g01421	16.8847	14.0101	29.7182	16.1067	16.7606	21.6416
Vitvi00g01424	24.8611	25.0801	23.0163	26.6791	25.583	25.1727
Vitvi00g01425	0.126138	0.289859	0.593116	0.745881	0.613068	0.863331
Vitvi00g01429	2.53819	2.41594	0.671128	1.19365	0.272956	0.50042
Vitvi00g01430	0	0.037079	0	0.020115	0	0
Vitvi00g01431	32.7832	25.558	18.9985	0.989933	1.02185	0.151795
Vitvi00g01433	0	0.117935	0.293108	0	0.113418	0
Vitvi00g01434	0	0	0	0	0.014752	0
Vitvi00g01435	0	0.077207	0	0	0.039614	0.076373
Vitvi00g01439	0.840072	1.37771	0.642124	0.303684	0.096398	0.289143
Vitvi00g01462	0	0.0457	0.054157	0	0	0
Vitvi00g01467	0	0.09089	0	0	0	0
Vitvi00g01805	4.68339	4.19598	4.83139	1.29174	1.16745	0.600884
Vitvi00g01806	0.229191	0.107655	0	0	0	0
Vitvi00g01823	0	0	0	0.037248	0	0
Vitvi00g01835	0.02633	0	0	0	0	0
Vitvi00g01892	1.54874	1.94332	5.08562	1.1748	1.70366	2.39716
Vitvi00g01893	0	0.040446	0.1663	0	0	0.11587
Vitvi00g01928	7.97639	7.95921	4.54469	21.9868	21.0037	16.2215
Vitvi00g01930	0.038629	0.203891	0.072941	0.45512	0.31511	0.239142
Vitvi00g01932	9.6641	10.0794	14.9219	9.93032	9.9162	10.237
Vitvi00g01969	11.5757	10.4248	10.2088	9.17705	7.99801	7.22117
Vitvi00g01970	50.2239	47.9106	48.1505	64.3196	74.4278	78.2059
Vitvi00g01978	57.5312	58.441	78.1222	96.4909	95.3657	100.387
Vitvi00g01994	0.145642	0	0.216715	0	0.102178	0
Vitvi00g01996	0.469174	0.780882	0.362647	0.668676	0.347511	0
Vitvi00g01999	28.5927	29.0995	22.6078	23.1965	21.9359	19.4461
Vitvi00g02022	0.191004	0.105477	0	0.512655	0.224971	1.03982
Vitvi00g02040	0.188373	0.305502	0	2.77479	2.4929	1.92588
Vitvi00g02041	1.15408	1.1424	0.810137	9.18171	6.97868	4.79288
Vitvi00g02044	0.228598	0.250703	0.336026	0.597892	0.621216	0.603452
Vitvi00g02047	0.27721	0.165486	0.229237	0.169378	0	0.246825
Vitvi00g02048	0.636614	0.623218	0.511757	0.452366	0.291393	0.283815
Vitvi00g02062	0.155182	0.212047	0	0.465717	0	0
Vitvi00g02067	0	0.011954	0.01557	0.012657	0.011973	0.012001
Vitvi00g02075	0.901143	0.889445	0.971653	1.17011	2.04174	1.931
Vitvi00g02077	0.355513	0.132677	0.454392	0.180559	0.513399	0.301395
Vitvi00g02082	21.7712	18.2514	15.4829	7.22134	7.37945	7.23597
Vitvi00g02084	0	0	0	0	0	0.027582
Vitvi00g02085	0	0	0.253537	0	0	0
Vitvi00g02098	0	0.209091	0.365489	0.727273	0.218593	0.933861
Vitvi00g02099	0	0.177624	0	0	0	0
Vitvi00g02106	2.85074	1.81664	2.15568	1.76338	1.47416	1.32306
Vitvi00g02111	0.298985	0.149587	0.830539	0.321252	0.610835	1.0671
Vitvi00g02116	0.087804	0.072885	0.270642	0.054387	0	0
Vitvi00g02117	0.074474	0.049158	0	0	0	0.017543
Vitvi00g02120	0.958721	0.254547	0.740882	0.32625	0.192222	0.086128
Vitvi00g02141	12.4153	10.4819	8.75795	15.5419	19.8992	19.1942
Vitvi00g02145	8.74833	8.32196	4.60142	4.35692	1.27148	3.1944
Vitvi00g02146	99.3853	75.3351	91.117	9.92575	4.65617	3.73058
Vitvi00g02150	0	0	0	0.292407	0	0
Vitvi00g02156	18.8153	15.9351	15.9211	14.7645	13.3832	12.5996
Vitvi00g02158	0.033228	0	0.110603	0.03745	0.071326	0.070553
Vitvi00g02161	5.22261	4.48949	3.05767	2.7425	2.61341	1.84002
Vitvi00g02165	0	0	0	0.080363	0	0.15397
Vitvi00g02167	8.23274	6.53052	1.72992	10.0063	10.2137	6.67636
Vitvi00g02173	0	0.068636	0	1.81853	2.18837	0.087391
Vitvi00g02175	2.23346	2.91946	1.6151	1.47385	1.91307	1.44524
Vitvi00g02178	66.6444	69.5956	71.5924	39.814	43.3975	37.8395
Vitvi00g02184	44.5179	38.9779	51.6469	21.8848	28.1792	31.4538
Vitvi00g02189	0	0.14931	0	0	0	0
Vitvi00g02208	9.13853	7.327	10.2598	4.65761	4.60229	5.57547
Vitvi00g02211	0.151909	0.836407	0	0.109944	0	0.296145
Vitvi00g02213	0	0	0.061898	0.083434	0.073779	0
Vitvi00g02217	0	0	0	0.003276	0	0.075831
Vitvi00g02219	16.5428	13.1681	12.7584	15.1163	15.2023	14.5538
Vitvi00g02220	0	0	0	0	0.098297	0.131417
Vitvi00g02225	0	0	0	0.244141	0	0
Vitvi00g02226	0.818916	0.805354	0.221705	0.65551	0.530362	0.221275
Vitvi00g02236	28.234	26.9517	31.711	26.8123	33.6643	36.2316
Vitvi00g02237	0.26489	0.245528	0.375579	0.068775	0.232643	0
Vitvi00g02244	2.33591	2.21957	1.33439	3.29995	3.26952	2.81547
Vitvi00g02246	5.58309	5.1965	2.31261	3.91083	2.10952	1.74107
Vitvi00g02249	0.068903	0	0	0	0	0
Vitvi00g02256	0.509794	0.426302	0.169601	0	0.184016	0
Vitvi00g02259	0	0.276472	0	0.287025	0.149561	0
Vitvi00g02260	0	0.179071	0	0.44432	0.299255	0.302356
Vitvi00g02263	0	0	0	0.251374	0.145367	0
Vitvi00g02265	0.172376	0	0	0	0	0
Vitvi00g02268	0	0	0.069042	0	0	0
Vitvi00g02270	6.59356	5.76302	5.45748	8.1912	6.75715	6.03975
Vitvi00g02272	0.097826	0	0	0	0	0
Vitvi00g02274	1.76211	0.780995	1.84894	4.32226	0.943523	0.36354
Vitvi00g02277	0.767581	0.111914	0.263827	0.622266	0.712261	0.598626
Vitvi00g02281	4.21976	4.58188	1.76615	2.48631	5.03567	3.04732
Vitvi00g02284	8.14506	4.90422	2.35158	2.81907	3.83372	1.73346
Vitvi00g02293	1.1092	0.52813	0.39847	0.426257	0.745058	0.395211
Vitvi00g02294	1.05524	1.25782	1.11839	1.21697	1.55991	1.36287
Vitvi00g02295	0.028858	0.09119	0.080165	0	0.142721	0.05931
Vitvi00g02300	2.18863	2.06772	1.17568	0.449856	0.717652	0.243998
Vitvi00g02308	0	0	0	0	0	0.018704
Vitvi00g02317	0	0	0	0.08095	0	0
Vitvi00g02327	0.284996	0	0	0	0.29575	0
Vitvi00g02335	0	0.109314	0	0	0.106192	0.05368
Vitvi00g02336	0	0.010878	0	0.068164	0.097043	0.06432
Vitvi00g02345	9.71316	8.07296	11.8211	5.82722	5.92703	7.28305
Vitvi00g02347	12.0986	15.7242	4.36315	2.94248	2.4396	1.64303
Vitvi00g02350	0.060119	0	0	0.076853	0	0
Vitvi00g02351	0	0	0.059633	0.184328	0.304532	0.196326
Vitvi00g02354	0.613101	0.937826	0.288792	1.41739	1.01497	0.489662
Vitvi01g00002	0.322537	0.323989	0.283482	0.038664	0.073394	0.065572
Vitvi01g00005	13.8676	14.4247	15.4245	13.0616	14.0837	13.8604
Vitvi01g00006	32.3082	32.0108	40.4681	30.5655	31.5701	31.7614
Vitvi01g00011	9.23389	8.06872	6.95087	6.3179	3.49791	5.18413
Vitvi01g00012	0.100391	0.364456	0.580981	0.783209	1.66255	1.80669
Vitvi01g00014	0.055896	0.074447	0.044774	0.108679	0.054645	0.098043
Vitvi01g00023	87.8492	79.6877	90.4182	68.5018	72.3608	76.2386
Vitvi01g00024	6.63303	6.59374	5.31563	5.74022	7.35281	6.55069
Vitvi01g00025	6.56058	6.60399	5.99556	3.77204	3.9885	4.02414
Vitvi01g00026	45.281	45.411	33.1165	54.3093	66.21	57.7942
Vitvi01g00027	0.423463	0.290151	0.377127	0.263835	0.391266	0.201513
Vitvi01g00028	10.943	8.86352	10.8144	10.9146	11.9494	11.3692
Vitvi01g00029	15.7694	16.5358	10.1575	25.0556	26.6852	23.6973
Vitvi01g00031	0	0	0	0.042791	0	0
Vitvi01g00033	220.899	226.605	306.096	206.782	211.961	232.803
Vitvi01g00034	61.0095	58.47	37.4013	24.9752	7.53151	5.48392
Vitvi01g00035	5.99084	5.15997	4.1474	7.60208	6.77477	5.25671
Vitvi01g00036	7.58803	6.91421	6.29641	4.25359	4.57675	4.53576
Vitvi01g00037	12.2997	12.0946	8.9874	28.0911	27.3716	25.1896
Vitvi01g00038	10.7398	11.5196	13.2596	9.5169	7.91697	8.21471
Vitvi01g00039	6.92361	5.91458	4.93924	9.75456	10.4118	8.78427
Vitvi01g00041	0.114809	0.090782	0.041705	0.092088	0	0
Vitvi01g00042	11.9488	14.2708	12.3298	14.9492	13.1773	14.602
Vitvi01g00043	3.08483	2.91483	2.88453	3.48123	3.20269	3.47851
Vitvi01g00045	4.7647	4.24635	3.20049	3.07936	3.27443	2.98181
Vitvi01g00046	0.715964	0.561506	0.933873	0.581746	0.951429	1.10479
Vitvi01g00047	0.861345	1.11831	1.07625	0.618264	0.971981	0.592144
Vitvi01g00048	40.0202	36.0618	31.7432	13.6909	11.7107	14.5129
Vitvi01g00049	79.2016	78.5297	80.6438	83.8442	87.395	88.6533
Vitvi01g00050	3.99914	4.31192	2.58641	3.57762	3.34664	3.63083
Vitvi01g00051	121.761	120.73	111.148	124.985	136.768	131.125
Vitvi01g00052	1.94078	1.76839	0.950624	1.31565	0.928635	1.04746
Vitvi01g00053	8.49059	8.81854	7.47439	0.523656	0.171095	0.287185
Vitvi01g00054	12.0844	9.43429	12.5893	8.46674	9.64151	7.35391
Vitvi01g00055	25.3006	24.0061	21.0372	12.0111	10.2918	11.7904
Vitvi01g00056	78.3296	72.3663	55.6495	56.7296	59.3179	59.1524
Vitvi01g00057	5.70565	8.35995	6.94911	0.119368	0	0.191996
Vitvi01g00058	67.7299	68.3076	73.236	102.637	105.838	114.414
Vitvi01g00059	0	0.058685	0	0.144335	0.339391	0.170608
Vitvi01g00060	77.5303	72.1972	83.8883	57.538	60.3747	60.8555
Vitvi01g00061	475.484	482.863	461.735	344.763	362.883	403.414
Vitvi01g00062	19.3444	17.9693	15.2374	13.7446	16.1928	18.8727
Vitvi01g00063	1.44971	1.49553	1.43393	1.25066	1.49543	1.18165
Vitvi01g00064	0.231848	0.171499	0.200071	0.050224	0	0
Vitvi01g00065	0.751155	0.370636	0.6025	0.39924	0.296069	0.189663
Vitvi01g00066	0.241878	0.111213	0	0.25662	0.214754	0.323079
Vitvi01g00067	7.36139	7.95193	6.9612	9.45409	9.70468	13.8878
Vitvi01g00068	15.627	14.6814	14.6084	21.2692	22.2693	21.48
Vitvi01g00070	19.7477	19.161	11.0452	19.0445	19.2233	17.9494
Vitvi01g00071	34.9396	37.4272	50.0674	48.3285	50.1759	55.3896
Vitvi01g00074	18.4084	16.5542	19.4517	14.5611	14.9264	15.8898
Vitvi01g00075	9.49948	9.27378	7.18005	1.68067	1.80783	0.768434
Vitvi01g00076	32.1658	33.4984	32.3728	42.8859	42.9081	42.1532
Vitvi01g00077	8.61142	8.07188	3.37834	6.66739	6.18894	6.06465
Vitvi01g00078	0.327184	0.130845	0.243986	0.212462	0.031841	0.125875
Vitvi01g00079	0.604909	0.780423	1.23927	0.636222	0.628861	0.774778
Vitvi01g00080	9.05378	8.2217	9.95483	9.07371	9.39839	9.51806
Vitvi01g00081	0.280528	0.172105	0.690246	0.172058	0	0.080787
Vitvi01g00082	36.6762	30.2285	24.5173	21.9231	25.6488	25.529
Vitvi01g00083	3.09038	3.0706	2.4548	3.215	4.1491	3.90839
Vitvi01g00084	1.8345	1.86154	1.0618	2.16	2.12132	1.78074
Vitvi01g00085	9.14601	8.79708	6.64975	11.6178	12.8265	10.979
Vitvi01g00086	5.5882	6.83493	4.93115	4.55926	4.76159	4.23079
Vitvi01g00087	202.333	190.225	201.703	82.5536	60.5484	64.3991
Vitvi01g00088	1.51653	1.43489	0.994418	1.50666	1.52109	1.20607
Vitvi01g00089	1.99784	1.57857	1.73067	1.6197	2.27905	1.8867
Vitvi01g00090	2.52288	2.32005	1.26966	1.24226	1.28185	1.6995
Vitvi01g00091	66.0462	71.7576	70.7295	197.646	198.997	189.567
Vitvi01g00092	6.22454	7.34719	4.31641	10.1295	10.6318	8.00245
Vitvi01g00097	4.91662	4.12625	2.93607	3.12209	3.92184	3.2775
Vitvi01g00098	28.6225	27.4363	19.795	29.6863	32.7908	29.3784
Vitvi01g00099	5.19667	3.97999	4.03612	6.00455	5.93058	5.3395
Vitvi01g00101	0	0	0.204232	0.077512	0	0
Vitvi01g00102	0.61241	0.459232	1.08633	0.07592	0	0.074342
Vitvi01g00103	36.8839	37.7374	34.9209	41.9697	38.5552	41.583
Vitvi01g00104	2.54391	1.81117	1.48985	6.08229	5.05074	4.67238
Vitvi01g00106	8.15885	7.4707	6.00606	12.4339	9.07729	6.43264
Vitvi01g00108	15.804	15.8159	12.581	15.6868	14.5422	12.535
Vitvi01g00110	0.319011	0.337496	0.527225	0	0.789887	0.433218
Vitvi01g00112	36.5847	33.5702	34.5394	61.0764	67.9893	67.0101
Vitvi01g00113	4.5316	4.25902	6.64021	5.2389	5.97956	6.04175
Vitvi01g00114	9.76349	7.30018	9.48727	5.6917	5.46009	6.04068
Vitvi01g00115	20.3569	21.2416	19.1952	24.5161	23.6039	22.8418
Vitvi01g00116	3.89581	4.32973	3.92797	4.8151	5.89064	4.48527
Vitvi01g00119	10.9217	12.4009	17.7565	15.7536	17.4661	14.4338
Vitvi01g00120	124.857	130.712	149.168	190.901	188.295	191.979
Vitvi01g00121	33.9929	35.3834	30.8281	39.2965	39.1814	39.5773
Vitvi01g00122	61.4689	57.8347	64.5608	55.6156	55.9846	62.6757
Vitvi01g00123	0.471064	0.899005	0	1.41028	1.39977	1.70222
Vitvi01g00124	93.3467	98.0535	94.5153	100.506	113.848	116.341
Vitvi01g00128	103.862	106.561	90.8482	113.213	122.549	118.163
Vitvi01g00129	0.352228	0.284503	0.109765	0.018244	0.094488	0.069677
Vitvi01g00130	10.5473	10.6069	10.3773	14.0656	13.8403	13.3975
Vitvi01g00131	17.8995	17.0599	14.4892	19.2684	19.4964	22.057
Vitvi01g00132	6.39818	6.81612	7.20168	4.52099	4.8434	3.00704
Vitvi01g00133	44.5284	44.3941	54.4889	40.0504	50.8984	53.3021
Vitvi01g00134	6.79111	6.8532	6.94887	8.74763	7.77232	6.95476
Vitvi01g00135	20.0933	19.7367	13.5574	15.1017	16.9236	14.7118
Vitvi01g00136	48.5142	47.2957	71.4024	102.2	117.716	123.238
Vitvi01g00137	3.61058	3.07771	1.87377	2.78223	1.9028	2.14347
Vitvi01g00138	11.2544	10.8894	9.77936	12.3807	14.0244	13.5034
Vitvi01g00139	10.6793	10.2249	9.86906	6.59314	8.16176	7.36069
Vitvi01g00140	13.9183	12.1247	11.2374	5.95513	6.19409	5.31607
Vitvi01g00141	42.4947	37.5414	16.5705	39.3737	7.50187	5.9818
Vitvi01g00142	495.277	492.346	770.385	538.293	600.525	649.856
Vitvi01g00143	67.1779	65.3351	71.9574	82.623	83.9208	86.8271
Vitvi01g00145	1.55724	1.06255	1.51028	0.705056	1.2144	1.16831
Vitvi01g00146	18.0592	18.6254	13.3925	12.0998	16.0505	11.6383
Vitvi01g00147	2.19054	2.91359	3.28098	4.08781	2.46739	5.73924
Vitvi01g00148	0.386423	0.402774	0.668928	0	0	0
Vitvi01g00149	97.4019	91.0404	101.297	82.4951	80.5175	92.4722
Vitvi01g00150	0.725368	0.525531	0.570224	0.782979	0.77112	0.655788
Vitvi01g00151	15.3869	15.3325	15.054	17.3377	19.0557	20.0783
Vitvi01g00152	14.4848	15.372	12.733	15.5539	15.3915	13.9756
Vitvi01g00155	110.963	102.901	123.976	93.3809	106.048	104.358
Vitvi01g00156	1.29327	1.09751	0.403698	2.36994	1.75861	1.46423
Vitvi01g00157	71.4791	68.7068	81.5143	60.0014	74.7685	71.3947
Vitvi01g00158	20.874	19.3597	30.7102	0.217453	0.178568	0.418449
Vitvi01g00159	2.40356	1.74708	0.502749	2.56052	2.2937	1.30974
Vitvi01g00160	6.48159	5.92406	9.34566	0.245565	0.141619	0.303747
Vitvi01g00161	67.2901	71.8732	74.343	99.4148	103.447	103.546
Vitvi01g00162	0.959551	1.03267	0.434019	0.968155	0.983104	0.977721
Vitvi01g00163	5.67493	7.1524	4.52693	0.459602	0.067701	0.303796
Vitvi01g00164	9.83051	10.0369	9.54441	4.349	4.67112	4.62709
Vitvi01g00165	107.444	85.08	136.458	74.6369	84.0305	81.976
Vitvi01g00166	18.6234	19.1883	14.0507	15.3731	12.4172	11.7016
Vitvi01g00167	1.84259	1.46654	0.344625	1.06268	1.67872	1.6432
Vitvi01g00168	10.6049	11.0811	7.4126	16.1264	14.6649	13.0236
Vitvi01g00169	19.4105	20.2164	11.0921	18.5171	18.721	16.4759
Vitvi01g00170	12.0228	12.0372	8.64862	4.48502	3.51285	2.98282
Vitvi01g00171	4.40691	4.32726	7.4254	7.63129	8.24329	7.25153
Vitvi01g00172	0	0	0	0	0.022694	0
Vitvi01g00173	73.2405	73.4237	52.0129	88.0133	87.3298	80.4553
Vitvi01g00174	9.7787	9.10642	6.68013	9.7813	9.43753	9.09251
Vitvi01g00175	285.879	291.844	320.058	182.434	177.854	201.133
Vitvi01g00176	13.9321	13.8647	9.34428	16.4005	16.6453	13.2723
Vitvi01g00178	1.34462	2.09555	0.922598	0.794329	0.611972	0.662031
Vitvi01g00180	0.069126	0	0	0	0	0
Vitvi01g00181	0.78325	0.43734	0.25145	0.795363	0.950655	0.874059
Vitvi01g00182	8.29147	8.7867	5.6182	11.5321	13.8832	11.6818
Vitvi01g00183	37.325	38.844	43.505	49.3146	52.0611	44.8108
Vitvi01g00185	0.338269	0	0.473544	0.368223	0.181196	0.339156
Vitvi01g00186	9.62556	9.99686	8.86648	8.0592	11.4275	10.798
Vitvi01g00187	14.8407	13.958	19.1471	26.8823	29.6618	31.9067
Vitvi01g00188	159.432	160.539	181.275	166.68	88.4753	94.2546
Vitvi01g00189	5.05096	4.82638	4.69079	0.674702	0.638772	0.290128
Vitvi01g00190	4.24482	4.88158	2.28462	4.46673	3.98796	3.21658
Vitvi01g00191	0.044948	0.050011	0	0	0	0
Vitvi01g00192	0.593201	0.351824	1.30008	0	0	0
Vitvi01g00193	0.260821	0.2209	0	0	0	0
Vitvi01g00194	0	0	0	0.236188	0.215316	0
Vitvi01g00196	19.1209	20.3327	8.92626	11.1942	8.50719	7.23416
Vitvi01g00197	0.363734	0.128451	0.11184	0.246466	0.171407	0.169807
Vitvi01g00198	28.5785	26.7019	23.8077	13.5613	12.0905	13.5902
Vitvi01g00199	38.7919	39.203	23.5924	27.4826	15.9272	13.681
Vitvi01g00201	12.3817	11.7007	11.4104	15.5172	14.92	14.6511
Vitvi01g00202	2.27269	2.7845	1.73452	1.1166	1.81317	1.00478
Vitvi01g00203	0	0	0.041102	0.230827	0.117844	0.091335
Vitvi01g00204	2.11281	2.65104	1.56137	3.64856	3.19005	3.03353
Vitvi01g00205	0	0	0	0	0.182388	0
Vitvi01g00211	0.072243	0	0.104347	0.483262	0.513006	0.635478
Vitvi01g00214	18.6522	18.5482	17.7504	21.3576	17.6322	16.1532
Vitvi01g00215	0.147641	0.2032	0.142405	0.318334	0.050356	0.158311
Vitvi01g00216	7.68367	7.38547	7.40551	9.79523	10.1034	9.66898
Vitvi01g00217	0.093433	0.250297	0.111297	0.080917	0.181007	0.096332
Vitvi01g00218	0	0	0	0	0	0.035331
Vitvi01g00219	24.8145	26.1001	31.5845	28.3041	26.7045	27.3819
Vitvi01g00220	50.9574	48.1221	42.8118	64.6541	69.1226	66.0135
Vitvi01g00221	1.86327	1.32693	1.26679	0.79015	1.13645	1.11096
Vitvi01g00222	0.083696	0	0	0	0	0
Vitvi01g00223	6.56516	6.37449	3.69443	5.20427	4.42441	4.06839
Vitvi01g00224	2.94237	3.48349	3.12544	1.9712	1.70906	1.8523
Vitvi01g00225	1.9023	2.0509	0.784181	1.38687	1.55034	0.860661
Vitvi01g00226	6.92037	7.24219	10.5067	2.97736	2.63822	3.04263
Vitvi01g00227	64.2384	60.9811	59.5112	64.6946	73.1954	76.0657
Vitvi01g00230	0.718437	0.952554	0.450809	0.78924	1.02145	2.71831
Vitvi01g00232	0.069424	0	0	0.20585	0.455246	0.123972
Vitvi01g00233	12.6433	12.9191	9.74683	16.7249	15.1442	15.3812
Vitvi01g00234	0.683535	0.576203	0.860093	0.198985	0.470702	0.227701
Vitvi01g00236	15.2405	13.6328	13.8164	15.194	17.0362	14.2449
Vitvi01g00237	24.0051	23.9288	21.0533	17.1376	16.2712	15.9321
Vitvi01g00238	9.14268	8.65293	6.39301	7.90762	6.30107	6.84473
Vitvi01g00239	0.084407	0.058503	0	0.160957	0.244682	0.31222
Vitvi01g00241	0.336605	0.331915	0.18265	0.613131	1.05137	0.822523
Vitvi01g00243	5.08551	5.27003	4.20555	3.47568	2.1912	2.5492
Vitvi01g00244	16.5563	17.0775	15.1508	20.1577	8.94708	9.34061
Vitvi01g00245	21.9611	22.8481	17.719	10.8021	9.81381	9.05145
Vitvi01g00246	0.909246	1.52959	1.08106	0.046295	0.04394	0
Vitvi01g00249	13.3223	13.5735	8.23845	29.2852	8.18284	10.4442
Vitvi01g00250	5.27823	5.72815	4.03833	5.37305	4.92014	3.93471
Vitvi01g00251	43.749	45.4311	58.9532	54.4745	61.6887	62.924
Vitvi01g00252	28.3876	31.0169	27.9212	38.0108	37.3359	33.4302
Vitvi01g00253	0.089071	0.140554	0	0.165035	0.548844	0.138242
Vitvi01g00254	86.4106	72.5931	66.7575	67.2185	61.2595	54.5342
Vitvi01g00255	113.01	117.302	159.286	92.2604	97.5149	101.896
Vitvi01g00258	0	0	0.047032	0.037531	0	0
Vitvi01g00259	9.39284	11.1944	5.9662	11.5064	10.483	10.0884
Vitvi01g00260	0.883316	1.08505	0.628464	0.242221	0.110406	0.091658
Vitvi01g00261	0.113184	0	0.163755	1.13967	0.383506	0.552362
Vitvi01g00264	0	0.054975	0	0	0.071525	0.071831
Vitvi01g00265	37.217	38.3783	36.7724	42.7602	41.0511	40.672
Vitvi01g00266	22.3539	22.0913	19.3467	28.18	26.7699	25.5208
Vitvi01g00268	0.190641	0	0.306912	0.233176	0.024827	0.293763
Vitvi01g00269	2.21839	2.10896	2.31883	1.12807	2.03137	1.84776
Vitvi01g00270	0.090724	0.21393	0	0.082903	0.162796	0
Vitvi01g00271	106.918	99.8388	80.9104	104.8	94.108	92.0271
Vitvi01g00272	16.7381	19.1409	15.2799	30.147	27.6643	23.6759
Vitvi01g00273	22.3475	21.251	13.6384	21.3034	18.1706	15.1095
Vitvi01g00274	30.8891	31.8009	22.5881	24.8878	29.1627	28.0423
Vitvi01g00275	9.35472	10.5576	7.08515	6.90249	4.3469	3.85156
Vitvi01g00277	0.116263	0.08164	0	0.353598	0.118963	0.337275
Vitvi01g00278	81.676	90.2934	84.1122	87.1562	87.1314	86.9586
Vitvi01g00279	113.922	112.47	97.5892	104.431	95.0185	96.4601
Vitvi01g00280	5.43368	5.51528	5.0162	0.658474	0.420367	0.43931
Vitvi01g00281	5.56495	4.83512	6.20027	5.02684	2.03887	4.41
Vitvi01g00282	0	0	0.221129	0.918211	0.68773	1.16118
Vitvi01g00286	4.34386	3.92819	3.60887	0.961897	0.841206	0.22673
Vitvi01g00287	67.4111	63.4331	63.8984	48.7987	48.2894	49.0588
Vitvi01g00288	20.3376	19.9533	15.872	3.93467	0.708545	1.12651
Vitvi01g00289	0.774504	0	0.41075	0.288038	0.190733	0
Vitvi01g00290	0.103769	0.218356	0	3.73276	0.211882	0.894209
Vitvi01g00291	2.40625	7.05648	3.35743	22.9222	27.4271	26.1895
Vitvi01g00292	52.69	54.8736	66.5033	61.7665	75.1439	71.7044
Vitvi01g00293	35.2482	35.5596	37.9106	12.9525	13.9603	12.9764
Vitvi01g00294	18.7226	16.3586	12.4798	15.2727	16.1653	14.9956
Vitvi01g00295	11.001	10.773	5.7434	7.99874	8.48106	6.0797
Vitvi01g00296	2.73796	3.0894	3.12039	1.33272	2.07473	1.63358
Vitvi01g00299	15.8875	12.7366	9.29608	10.7724	11.7175	13.1682
Vitvi01g00300	135.911	134.245	87.2725	243.725	285.308	260.255
Vitvi01g00301	8.33116	7.79519	5.95465	8.81207	6.5218	6.03257
Vitvi01g00302	8.38951	9.47422	9.28213	14.1449	9.26052	10.4198
Vitvi01g00303	4.80323	4.79006	3.69637	3.50215	2.28929	1.98617
Vitvi01g00306	11.6272	11.0109	10.2264	9.09498	8.01842	5.77455
Vitvi01g00309	0.069524	0.618072	0.326908	0.265996	0.295378	0.233743
Vitvi01g00310	38.1152	37.8666	44.5144	44.409	46.0914	42.9962
Vitvi01g00311	0.616006	0.512598	0.512233	0.407504	0.230443	0.180843
Vitvi01g00312	2.90957	3.34983	3.94001	2.76037	4.1354	2.70701
Vitvi01g00313	10.1373	11.5918	10.6715	24.179	24.2343	23.1281
Vitvi01g00314	11.0081	11.1732	13.0328	13.5411	13.1207	13.0257
Vitvi01g00317	7.29039	6.51839	4.30967	10.9334	0.806513	1.20557
Vitvi01g00318	0.087964	0.128982	0.044292	0.099012	0	0.094586
Vitvi01g00319	0.075193	0	0	0	0	0
Vitvi01g00320	0	0	0.133854	0	0	0
Vitvi01g00321	2.25043	2.18015	0.595342	0.242436	0.210777	0.077114
Vitvi01g00324	0	0	0.053628	0	0	0.038381
Vitvi01g00325	32.987	35.4539	23.7621	43.9353	60.266	49.3035
Vitvi01g00326	14.543	13.9605	10.4098	13.9874	14.7165	12.9336
Vitvi01g00327	4.26572	3.3055	2.58217	3.0249	1.12058	0.781024
Vitvi01g00328	19.9527	21.6918	18.2422	15.464	16.8498	15.6158
Vitvi01g00330	16.5214	15.7231	24.0945	5.71703	7.56688	7.04419
Vitvi01g00331	0	0	0	0.628456	0.397877	0.501478
Vitvi01g00333	9.22325	8.18849	11.4582	11.7752	13.9647	11.0872
Vitvi01g00335	0.027225	0.056587	0.039389	0.16074	0.125169	0.140347
Vitvi01g00337	0.07149	0	0.163348	0.073175	0	0
Vitvi01g00338	10.213	10.24	5.81399	7.20901	7.51823	7.0808
Vitvi01g00339	16.1271	15.2638	12.6746	20.0346	20.1114	20.4865
Vitvi01g00340	21.8171	19.5444	10.2875	19.2199	19.9572	17.4672
Vitvi01g00341	0	0	0	0.817753	0.126838	0.085394
Vitvi01g00342	2.49782	2.28742	1.2611	2.17068	2.38064	1.13267
Vitvi01g00343	190.449	190.995	183.568	59.4576	48.6719	52.557
Vitvi01g00344	0.293631	0.591105	0.104986	6.28377	6.62859	5.57308
Vitvi01g00345	13.524	11.5619	9.78509	10.8287	13.4205	12.4366
Vitvi01g00346	5.87554	7.40883	5.61181	15.3309	13.6944	12.8204
Vitvi01g00347	0.056103	0.16352	0.096261	0.583987	0.665053	0.244272
Vitvi01g00348	5.63247	6.37575	4.04117	2.30781	1.92182	0.854956
Vitvi01g00349	2.75137	2.47657	2.61829	0.750077	1.03321	0.370589
Vitvi01g00350	1.68553	2.41264	2.24535	0.216744	0.321899	0.181204
Vitvi01g00352	4.14845	4.25573	2.48937	3.038	2.91016	2.36779
Vitvi01g00353	2.92277	2.55068	1.81887	2.62554	1.85385	1.66529
Vitvi01g00354	104.915	104.239	91.6839	82.5712	74.4986	82.1689
Vitvi01g00355	5.36107	5.18863	3.67769	8.27995	8.19996	6.43127
Vitvi01g00357	2.48931	2.09373	1.6416	3.99917	3.07405	3.22202
Vitvi01g00358	0.018348	0.058895	0.026996	0.020115	0.053109	0
Vitvi01g00359	0	0	0	0	0	0.054492
Vitvi01g00360	583.471	587.508	699.564	618.343	647.004	691.009
Vitvi01g00361	7.89453	7.59869	5.26895	11.8864	11.5985	10.2834
Vitvi01g00362	21.257	29.2195	13.061	120.49	148.074	112.649
Vitvi01g00363	0.202517	0	0.135901	1.6748	2.0589	1.45101
Vitvi01g00365	2.04947	1.79472	1.81756	2.08432	2.45933	1.79199
Vitvi01g00366	2.38285	2.33503	2.49724	3.38969	3.13974	2.37084
Vitvi01g00368	43.057	41.5413	32.3791	27.2951	27.9071	28.8861
Vitvi01g00369	29.5631	29.1004	29.0757	29.7836	35.1573	33.4897
Vitvi01g00370	0.057803	0	0.07476	0.052736	0	0
Vitvi01g00372	3.32971	2.33827	2.49173	1.70688	1.99538	1.39939
Vitvi01g00373	150.581	150.242	132.771	130.966	133.455	138.153
Vitvi01g00374	19.8962	18.9126	7.42636	4.88199	5.81152	4.15649
Vitvi01g00375	21.1215	19.0191	10.4991	29.8428	27.2143	27.3189
Vitvi01g00376	63.7877	64.5879	50.8652	92.9346	93.2241	94.3293
Vitvi01g00377	14.3954	12.4594	13.0276	14.5034	15.7134	15.5301
Vitvi01g00378	0.183784	0.094509	0	0.318434	0.170469	0.037408
Vitvi01g00379	90.7559	88.1106	78.6845	103.772	80.5373	69.7658
Vitvi01g00380	4.01581	4.86751	3.27914	4.75208	5.98288	4.8474
Vitvi01g00381	0.787397	1.36724	0.489265	0.053404	0.101374	0.153051
Vitvi01g00382	18.428	18.7717	14.2634	22.9374	23.7324	21.4479
Vitvi01g00383	6.85745	6.44338	3.53182	11.7268	9.62718	9.23595
Vitvi01g00384	22.5434	23.1903	11.8929	7.09942	7.01044	5.51131
Vitvi01g00385	70.5238	72.1061	82.0951	39.1557	49.1315	36.7697
Vitvi01g00386	38.8162	40.3807	54.0323	47.1119	55.4911	56.6653
Vitvi01g00388	100.414	93.2242	99.1514	55.1537	47.6195	42.9529
Vitvi01g00389	4.14146	5.17447	3.3408	4.50455	3.89631	3.42084
Vitvi01g00390	14.7617	14.4726	13.2474	8.35082	8.80812	6.86251
Vitvi01g00391	21.0191	22.6668	12.9594	14.1989	11.6422	12.5209
Vitvi01g00392	3.58132	2.80127	4.87348	2.44572	2.69554	2.68221
Vitvi01g00393	0.922213	1.0158	1.44615	0.421307	0.404668	0.833939
Vitvi01g00394	0	0	0	0	0	0.037606
Vitvi01g00397	8.13479	9.30346	12.8482	7.85232	5.39668	4.39828
Vitvi01g00398	1.76981	1.29745	1.43632	0.877415	0.537438	0.491355
Vitvi01g00399	0.075794	0.081189	0.088368	0	0.035641	0.065897
Vitvi01g00401	52.7057	54.1001	35.7111	18.0917	18.9794	16.4348
Vitvi01g00402	10.2437	10.0329	9.73893	8.07415	10.4007	10.7871
Vitvi01g00403	26.8359	23.1272	26.1947	0.4509	0.106752	0.143742
Vitvi01g00404	14.088	14.0361	10.8614	14.9967	14.3041	12.6655
Vitvi01g00405	37.1477	34.5867	38.8644	35.3331	37.6471	37.4173
Vitvi01g00406	6.03442	3.62988	6.33957	0.572253	0	0
Vitvi01g00407	25.2255	23.2494	19.6837	21.9577	21.04	19.755
Vitvi01g00408	5.05096	4.99582	2.73792	36.7301	17.397	15.5526
Vitvi01g00409	16.1564	17.183	14.816	11.8317	10.1993	11.2069
Vitvi01g00410	0.363105	0.058095	0	0.459585	0.068193	0.183632
Vitvi01g00411	34.5977	38.9731	32.672	43.931	42.4167	45.7351
Vitvi01g00412	4.91602	6.46908	2.56803	10.5374	7.91659	10.1122
Vitvi01g00413	13.3286	11.3655	9.21295	15.112	15.0788	14.4094
Vitvi01g00414	40.807	35.4796	56.2305	31.4784	31.6219	33.7065
Vitvi01g00415	3.78498	4.15801	4.87263	0.805242	0.757641	0.685196
Vitvi01g00417	5.71283	6.70626	3.58997	10.6024	12.7214	8.96935
Vitvi01g00418	79.6764	74.0372	127.041	113.782	109.681	109.739
Vitvi01g00421	6.00875	6.30365	4.02193	12.634	14.0828	10.1934
Vitvi01g00422	42.81	40.7923	32.8209	51.4849	56.1335	45.701
Vitvi01g00424	6.53748	5.27209	7.71536	5.04312	4.6511	4.13303
Vitvi01g00425	19.3382	20.6477	11.4705	25.5132	24.2814	18.6529
Vitvi01g00426	26.1468	27.2585	19.8708	18.9177	17.4161	16.5019
Vitvi01g00427	0	0	0	0.441971	0.056105	0.152548
Vitvi01g00428	10.2855	11.8595	8.0353	8.29466	8.42756	6.36094
Vitvi01g00429	0.965492	0.342563	0.462758	0	0.309842	0
Vitvi01g00430	0.42362	0.458201	0.344529	0.342042	0.216728	0.204176
Vitvi01g00432	12.5708	11.5118	10.4543	13.7158	12.5554	12.4387
Vitvi01g00433	1.17162	1.40189	1.41673	1.94792	2.42859	6.50658
Vitvi01g00438	0	0	0	0.122203	0.57993	0
Vitvi01g00441	0	0.035825	0	0.079248	0	0
Vitvi01g00444	109.029	105.627	128.369	94.2053	94.9646	89.6414
Vitvi01g00445	385.573	370.501	261.453	173.891	180.63	156.358
Vitvi01g00446	4.72819	5.70167	2.55104	4.93098	5.67826	5.71371
Vitvi01g00447	3.78395	3.87262	3.54752	6.75834	5.58054	4.64222
Vitvi01g00448	55.5097	53.2429	48.4355	41.3854	40.264	37.3318
Vitvi01g00449	0.791576	0.756246	0.339903	0.491997	0.724455	0.450825
Vitvi01g00450	14.9555	15.9289	12.4284	13.2177	13.7043	12.1898
Vitvi01g00451	66.5945	68.4196	53.3405	92.1297	102.263	103.986
Vitvi01g00452	16.9209	18.5233	15.9263	32.7068	34.0467	33.355
Vitvi01g00453	22.5444	23.1048	20.7511	19.324	18.4387	18.8354
Vitvi01g00454	15.6573	14.4216	9.6656	18.2372	24.4339	22.6142
Vitvi01g00455	183.973	191.973	181.363	219.456	224.189	213.976
Vitvi01g00456	0	0.045439	0	0.093014	0.200253	0.133434
Vitvi01g00458	0.134012	0.094104	0	0.191349	0	0
Vitvi01g00460	0	0.303364	0.135103	0	0	0
Vitvi01g00464	3.69963	3.39292	3.06154	1.8079	1.34222	0.541922
Vitvi01g00465	73.3118	69.17	59.2783	28.0783	17.093	11.2841
Vitvi01g00466	2.13715	1.95247	4.7859	1.84955	2.46414	2.7355
Vitvi01g00467	6.34308	5.67406	8.52926	3.22399	3.28051	3.42914
Vitvi01g00468	7.11157	7.06026	3.82327	7.76504	6.44139	5.77047
Vitvi01g00469	0.158582	0	0	0	0	0
Vitvi01g00471	8.09566	9.32397	8.13328	7.33338	10.3498	8.25318
Vitvi01g00472	15.0655	16.3393	15.1787	16.6949	16.8316	14.0946
Vitvi01g00473	127.174	118.79	75.3871	87.7031	88.4149	82.3178
Vitvi01g00474	32.5699	33.549	25.836	52.8097	45.7196	44.9621
Vitvi01g00475	13.5947	13.5274	9.35946	18.5797	10.8349	10.0857
Vitvi01g00476	219.742	224.645	246.454	248.075	283.107	299.474
Vitvi01g00477	9.29519	7.68729	7.87342	24.2387	28.4814	26.3001
Vitvi01g00478	91.3602	90.4138	73.0545	34.2375	36.7068	28.267
Vitvi01g00479	139.815	138.495	175.23	173.208	194.215	211.002
Vitvi01g00481	57.6231	57.8641	46.9525	50.7603	51.5209	53.9795
Vitvi01g00482	2.35835	1.92435	2.19988	5.80066	6.36056	5.9542
Vitvi01g00483	21.2449	26.2985	15.4585	50.9461	41.3449	37.5127
Vitvi01g00484	6.62541	6.67312	4.38431	5.42539	4.74867	3.64932
Vitvi01g00486	28.3497	28.6715	25.5303	33.5528	34.2799	37.0306
Vitvi01g00487	32.9883	35.0375	23.7213	28.3381	28.466	24.2751
Vitvi01g00488	12.4846	12.5212	11.6616	13.5841	12.0882	11.136
Vitvi01g00491	2.31452	2.66291	1.96001	2.35651	2.88866	2.13141
Vitvi01g00492	100.991	101.982	104.841	117.438	126.174	125.693
Vitvi01g00496	1.22554	1.24348	1.28198	1.74384	2.06795	2.02653
Vitvi01g00497	44.0266	48.489	46.6812	69.0575	72.8072	78.3771
Vitvi01g00498	0	0	0.038773	0.081097	0.297002	0.318086
Vitvi01g00499	39.1832	43.0956	46.0851	68.9919	61.7739	70.7241
Vitvi01g00501	16.5556	15.8299	19.4329	5.21513	5.28324	4.61688
Vitvi01g00502	35.2642	34.9602	26.3557	18.8659	15.9013	14.8045
Vitvi01g00503	1.3139	1.2034	1.47978	1.98586	1.8188	1.66648
Vitvi01g00505	27.4251	28.5978	27.7203	22.8333	20.5785	20.4403
Vitvi01g00508	58.1623	50.8952	42.1871	8.03402	6.26431	5.14477
Vitvi01g00509	24.2034	26.6119	21.9314	17.3136	16.4841	18.8326
Vitvi01g00511	18.5984	16.3173	15.9741	13.9865	12.5176	11.0132
Vitvi01g00512	1.07845	1.29247	1.89531	2.87563	1.21945	2.62509
Vitvi01g00513	0	0.054582	0	0	0	0.088763
Vitvi01g00515	49.0139	40.7255	44.2266	39.6914	43.2206	43.7233
Vitvi01g00516	43.3274	45.1668	46.0877	54.906	57.5426	62.2407
Vitvi01g00517	0	0	0	0.083432	0	0.063676
Vitvi01g00518	10.9009	9.66554	5.25868	5.2968	3.79543	5.29902
Vitvi01g00519	8.63399	8.01465	5.47691	1.89484	1.71653	2.25565
Vitvi01g00520	10.0878	10.6329	7.41837	12.2249	11.9272	10.6428
Vitvi01g00521	4.1836	4.32779	6.18853	2.67436	1.3461	1.77972
Vitvi01g00522	0.138098	0.093119	0.053622	0.037538	0.090821	0.127902
Vitvi01g00523	14.7681	15.4506	13.308	25.3427	26.1021	23.518
Vitvi01g00524	216.462	213.339	283.486	240.279	255.459	281.503
Vitvi01g00525	56.3688	53.1356	55.2593	28.4178	7.79272	4.20876
Vitvi01g00526	19.3632	20.9293	19.066	30.1787	29.9789	30.9756
Vitvi01g00528	6.67654	6.17065	4.01643	2.97925	2.00378	1.94238
Vitvi01g00529	1.73423	1.51282	1.47492	1.94162	1.49941	1.56186
Vitvi01g00530	40.1519	42.1987	35.0328	24.9296	25.5256	23.1465
Vitvi01g00532	0	0	0	0	0.178285	0.095285
Vitvi01g00533	143.256	153.57	172.362	210.439	213.738	216.761
Vitvi01g00536	47.929	46.1007	43.8257	45.9168	48.2734	41.3837
Vitvi01g00537	41.5219	38.5352	22.2832	41.8998	37.6548	36.3804
Vitvi01g00538	3.47237	3.26036	3.22838	3.12948	3.93577	3.65508
Vitvi01g00539	29.693	32.4819	45.2699	62.571	54.4271	50.1528
Vitvi01g00540	28.3821	26.8204	20.8276	28.8754	25.484	25.4348
Vitvi01g00541	0	0	0.082746	0	0	0.058319
Vitvi01g00542	0.808205	1.07048	1.1392	0.756578	0.547267	0.436103
Vitvi01g00543	2.74616	3.358	1.5789	2.75949	1.58871	2.24673
Vitvi01g00544	28.893	30.6274	24.1167	24.1241	24.2121	24.9977
Vitvi01g00545	0.114732	0	0	0.589585	0.40306	0.342654
Vitvi01g00546	0.295108	0.137336	0.467207	0.281131	0.154093	0.268417
Vitvi01g00547	25.4119	27.112	23.1157	27.6861	27.034	26.8094
Vitvi01g00551	0	0.464813	0	0	0	0
Vitvi01g00552	7.3356	8.45148	8.03147	90.8418	94.3814	102.487
Vitvi01g00553	0.103163	0.159905	0.093534	0.105598	0.394752	0.342008
Vitvi01g00556	0.997285	0.868317	0.98262	0.543222	0.060526	0.427733
Vitvi01g00557	0.617888	0.210225	0.102511	1.92647	1.16474	0.612711
Vitvi01g00558	3.71847	3.38422	3.86282	0.222062	0	0
Vitvi01g00561	136.339	134.676	155.854	128.524	150.191	149.623
Vitvi01g00562	8.08364	7.33721	6.3247	7.54174	8.28749	7.04676
Vitvi01g00563	17.5307	18.9259	13.8988	16.6775	13.2674	10.0184
Vitvi01g00566	0.045949	0.072597	0.030137	0.099072	0	0
Vitvi01g00567	3.8868	4.60255	3.30573	0.602972	0.66546	0.685638
Vitvi01g00568	17.0637	19.3708	8.32217	46.7268	23.7696	18.8332
Vitvi01g00571	83.2725	83.1131	78.9084	88.805	79.0636	83.2481
Vitvi01g00572	102.379	94.3173	74.4966	95.6586	98.5111	90.3166
Vitvi01g00573	0.35986	0.193567	0.185283	0.276124	0.170349	0.198057
Vitvi01g00574	0.087619	0	0	0.026413	0	0
Vitvi01g00576	162.269	146.428	177.798	117.508	133.079	133.342
Vitvi01g00577	0.345459	0.092678	0	0.189225	0.205084	0
Vitvi01g00578	0.491151	0.766635	0.417223	0.221317	0.100713	0
Vitvi01g00579	11.8841	10.7117	8.12103	10.3102	10.8049	10.3655
Vitvi01g00580	0.078394	0	0	0	0	0
Vitvi01g00587	49.3521	51.1479	70.1264	49.0301	57.1301	62.2085
Vitvi01g00588	0.055797	0.146928	0	0.416461	0.508507	0.802142
Vitvi01g00589	14.1279	11.5047	12.2989	1.6082	0.617143	1.58379
Vitvi01g00590	20.1068	18.4772	14.6649	13.3345	12.2975	12.5321
Vitvi01g00591	54.714	56.0281	36.9931	79.4558	82.6436	71.9591
Vitvi01g00593	0.163072	0.708711	1.13046	1.19583	1.56889	2.46017
Vitvi01g00594	27.9601	28.1713	28.6869	24.6106	24.5139	24.8755
Vitvi01g00595	49.9769	60.2983	63.6466	84.3147	84.3988	92.0739
Vitvi01g00596	24.1288	24.6015	14.9532	25.2696	27.5303	23.4319
Vitvi01g00598	12.1696	14.6118	14.4558	3.88119	2.91744	3.94126
Vitvi01g00599	19.1782	20.3282	16.6892	19.8265	18.8802	17.7652
Vitvi01g00600	2.05351	2.19415	1.34586	2.92987	2.77419	2.85448
Vitvi01g00603	0.46628	0.212442	0.075069	0.918475	1.03951	1.64214
Vitvi01g00604	248.317	234.123	289.001	194.103	213.49	215.958
Vitvi01g00605	0	0.040554	0	0.014044	0.117329	0.061249
Vitvi01g00608	0.917377	1.50033	0.368261	4.82115	5.34537	5.92138
Vitvi01g00609	0.556836	0.471412	0.16185	0.069474	0.272852	0.15091
Vitvi01g00610	0.031297	0	0	0	0	0
Vitvi01g00611	0	0	0	0.039091	0.337679	0.210858
Vitvi01g00613	7.40879	5.73547	4.12199	8.54777	8.84649	9.03529
Vitvi01g00614	15.7626	12.0833	6.65745	1.10143	1.07666	1.20759
Vitvi01g00616	12.6268	12.6822	12.4456	13.5919	45.3053	15.1889
Vitvi01g00617	0.628842	0.766647	0.833285	0.075393	0	0.036052
Vitvi01g00619	1.08889	1.0517	1.25969	1.03484	1.22447	1.71583
Vitvi01g00620	1.94275	2.68206	2.39068	3.09308	3.80679	3.3894
Vitvi01g00621	0.918893	0.847049	1.13223	0.744018	1.05934	1.2396
Vitvi01g00623	17.27	18.5924	8.65085	29.5646	34.1455	28.3383
Vitvi01g00624	0.060387	0.254635	0.113958	0.39801	0.444096	0.538483
Vitvi01g00625	1.90621	1.45803	1.233	1.23059	1.26563	1.02651
Vitvi01g00626	20.5478	19.769	19.8404	11.7956	12.3893	11.1536
Vitvi01g00627	11.7365	12.457	11.7456	16.043	17.6737	15.0988
Vitvi01g00628	36.2852	35.4659	34.8006	39.1836	44.9221	43.2632
Vitvi01g00629	27.5105	26.1034	20.99	25.4796	25.8037	28.9641
Vitvi01g00630	8.41871	8.41081	6.99984	10.5529	11.5913	9.95301
Vitvi01g00631	15.9152	12.9235	20.6563	11.9157	12.0984	12.8657
Vitvi01g00632	37.8301	35.3669	32.514	4.0684	2.24409	1.94987
Vitvi01g00633	71.2938	75.602	75.1592	94.5532	91.2233	94.2832
Vitvi01g00634	0.327993	0.14153	0.14902	0.822293	1.22112	0.412204
Vitvi01g00635	0.927543	0.505479	0.530566	0.05979	0.46209	0.171696
Vitvi01g00636	0	0	0.07719	0.056751	0	0.110016
Vitvi01g00637	0.889234	0.388649	0.640898	0.489812	0.65679	0.606753
Vitvi01g00638	11.9096	12.8218	14.2797	20.3324	16.9462	14.6511
Vitvi01g00639	0.057983	0	0	0	0	0
Vitvi01g00640	12.1378	10.9157	7.42855	11.08	9.78644	11.3594
Vitvi01g00641	15.0446	13.0113	8.23944	9.26255	7.20748	5.266
Vitvi01g00642	36.0591	35.6857	36.6548	54.7696	41.2378	45.4706
Vitvi01g00644	0.056228	0.039527	0.108226	0.101269	0.066846	0.135745
Vitvi01g00646	77.5668	87.1141	93.395	151.001	113.449	125.186
Vitvi01g00647	5.29666	5.79156	4.40772	0.666641	0.173488	0.34967
Vitvi01g00648	1.3559	2.0723	0.789975	4.41312	3.91118	2.71196
Vitvi01g00649	10.8438	11.8476	6.11925	22.5571	20.8555	18.2293
Vitvi01g00650	3.84378	4.39579	2.44845	7.69264	8.05881	5.6955
Vitvi01g00652	163.363	156.363	117.044	157.865	153.467	165.317
Vitvi01g00653	0.113184	0.079478	0.10917	0.040673	0.046325	0
Vitvi01g00655	0.522529	0.797289	0.351779	0.977606	0.155121	0.383974
Vitvi01g00656	0	0.028562	0.056828	0	0	0
Vitvi01g00657	0.640072	0.526864	0.188318	0.095134	0	0.105249
Vitvi01g00658	55.6084	54.4478	42.1045	20.9046	16.0808	16.6788
Vitvi01g00659	2.10645	1.8493	1.79462	3.54467	2.22224	2.63359
Vitvi01g00660	26.225	26.2492	25.2132	24.9648	35.0753	35.6607
Vitvi01g00662	65.988	66.5383	59.9961	31.9151	25.8865	25.1316
Vitvi01g00663	3.59187	2.94627	2.91788	1.3113	1.12223	1.13554
Vitvi01g00664	6.76226	6.7475	3.8787	13.6219	11.7392	11.8643
Vitvi01g00665	0.078476	0	0	0.081694	0.077889	0
Vitvi01g00666	0	0.073423	0	0	0	0
Vitvi01g00668	0	0.08662	0	0.177315	0	0.085354
Vitvi01g00669	96.1301	96.3214	92.1311	114.13	132.535	128.551
Vitvi01g00670	1.47715	2.15581	1.86339	1.00203	1.09401	0.851106
Vitvi01g00672	80.8027	84.5035	132.811	174.386	207.493	238.922
Vitvi01g00673	0	0	0	0.159719	0	0
Vitvi01g00674	12.2826	12.2684	9.55731	3.77511	4.35551	4.10223
Vitvi01g00675	9.24886	8.48673	9.68867	7.78497	7.3941	7.25784
Vitvi01g00676	4.0604	3.49746	1.62697	1.31104	0.932704	1.07913
Vitvi01g00680	1.50252	1.19874	2.08471	16.4906	16.9168	18.0591
Vitvi01g00681	90.9464	91.652	88.1024	81.0133	80.765	66.318
Vitvi01g00682	64.2098	68.0575	79.3404	8.77939	3.18525	3.55733
Vitvi01g00685	1.39588	1.29466	0.913801	0.717298	1.15457	0.337027
Vitvi01g00687	0.113783	0.034275	0	0.03996	0.059378	0.170909
Vitvi01g00688	5.09886	4.6707	4.89739	2.97018	3.03548	4.21995
Vitvi01g00689	11.706	10.8211	9.74523	14.9036	14.2787	10.5903
Vitvi01g00691	0	0	0	0.182827	0	0
Vitvi01g00693	0	0	0	0.070526	0	0
Vitvi01g00694	0	0	0	0.499892	0.670263	0.234064
Vitvi01g00695	2.56563	2.35685	2.52775	3.17303	2.74023	3.11463
Vitvi01g00696	6.6813	7.58297	5.13452	11.0388	11.4738	10.5816
Vitvi01g00697	8.23948	6.29244	8.94012	11.5689	1.36057	1.35155
Vitvi01g00698	471.851	456.956	391.057	52.7831	36.5677	34.4323
Vitvi01g00700	46.8237	46.7967	50.7729	41.2653	35.9705	37.7769
Vitvi01g00701	14.6554	14.8334	13.1777	13.6971	13.6591	11.818
Vitvi01g00702	0	0.259861	0	0.120574	0	0
Vitvi01g00704	118.152	114.068	187.939	109.059	116.608	129.199
Vitvi01g00705	23.458	20.9882	19.773	9.298	8.91829	9.88846
Vitvi01g00706	76.8707	77.1331	102.995	75.4449	80.3255	87.7728
Vitvi01g00708	0.334036	0.499405	0.469456	0.391046	0.175916	0.131128
Vitvi01g00710	0	0	0	0.049476	0	0
Vitvi01g00711	10.7628	10.3373	9.98383	6.80244	5.85748	5.18078
Vitvi01g00712	20.4083	20.1927	16.4585	23.4709	25.1941	22.0829
Vitvi01g00713	583.582	595.988	659.613	860.272	967.769	988.445
Vitvi01g00714	0.685486	0.665557	1.26736	37.2245	56.7221	48.4019
Vitvi01g00715	0.831788	0.597654	1.03574	0.479408	0.637352	0.865345
Vitvi01g00716	57.1448	54.7128	49.2415	17.3783	13.0612	13.9794
Vitvi01g00717	22.2133	20.8926	18.4665	13.9023	13.1237	13.1681
Vitvi01g00719	12.1321	11.5357	12.6817	18.0539	20.6375	21.3264
Vitvi01g00720	2.85635	1.85733	2.42134	4.57816	4.15096	4.36053
Vitvi01g00722	4.40224	5.97752	6.10799	29.6652	44.1809	40.0831
Vitvi01g00723	0.107389	0.307541	0.107399	0.072509	0.309392	0
Vitvi01g00727	0.144894	0.045151	0.190232	0.255859	0.221358	0.246205
Vitvi01g00728	0.527125	0.979234	0.437895	1.7718	2.14874	2.14095
Vitvi01g00729	189.472	190.637	146.925	229.755	235.67	225.985
Vitvi01g00730	0.223004	0.369192	0.053619	0.948364	1.17149	0.624557
Vitvi01g00732	29.4392	24.9196	23.3912	22.1899	6.4993	6.03399
Vitvi01g00733	2.36745	3.03121	1.67857	5.14805	5.383	3.79731
Vitvi01g00735	46.3148	42.7906	42.3978	20.9591	14.0076	16.2784
Vitvi01g00738	17.6714	17.966	19.2588	4.63577	6.05479	4.34736
Vitvi01g00739	0.585594	0.707201	0.281606	0.876294	0.785177	0.509519
Vitvi01g00740	0	0.081467	0.153243	0	0	0
Vitvi01g00744	86.2746	84.4707	114.295	64.2259	69.6695	64.6132
Vitvi01g00745	0.038975	0.122608	0.056389	0	0	0
Vitvi01g00747	0.520681	0.437943	0.387456	0.145019	0.086098	0.069404
Vitvi01g00753	0.113015	0	0.218013	0	0	0
Vitvi01g00754	1.03149	1.53939	0.269256	0.674224	0.813049	0.884157
Vitvi01g00770	0.430548	0.485903	0.414948	0.771147	0.540051	0.791435
Vitvi01g00772	32.121	33.7816	41.0254	37.4849	40.4358	42.4392
Vitvi01g00773	5.00848	4.18035	2.38981	3.49238	4.29764	2.70487
Vitvi01g00774	0.019582	0	0	0	0	0
Vitvi01g00775	0.554685	0.304166	0	1.87956	2.47567	1.71916
Vitvi01g00776	7.31109	6.68613	5.92601	5.7191	5.19009	4.99554
Vitvi01g00777	37.9198	37.0243	17.543	74.1636	72.1882	50.7451
Vitvi01g00779	0.375014	0.410979	0.254114	1.06559	1.00961	0.84417
Vitvi01g00780	19.5751	17.8854	21.1787	34.6114	39.5912	44.0802
Vitvi01g00781	0	0	0.117246	0	0	0.036596
Vitvi01g00782	10.3801	10.2364	9.97224	4.16828	2.19905	1.97057
Vitvi01g00784	3.46673	3.51047	3.64059	3.22911	5.04158	4.87949
Vitvi01g00785	0.065745	0	0	0	0.039784	0
Vitvi01g00787	152.85	144.896	111.186	46.1638	38.8524	33.1058
Vitvi01g00788	61.075	60.882	62.5309	83.2006	86.6191	83.9806
Vitvi01g00789	107.036	102.975	118.329	72.9591	78.9236	77.4985
Vitvi01g00790	0.228213	0.129789	0.22051	0.099153	0.152711	0.205699
Vitvi01g00791	13.4969	12.5843	16.8343	11.958	9.74169	9.62368
Vitvi01g00792	12.5354	14.0777	13.0458	14.3769	12.9201	12.7051
Vitvi01g00793	72.0351	76.894	64.0421	61.989	56.1852	50.8943
Vitvi01g00796	0.633645	0.592342	0.546908	0.195361	0.458857	0.075856
Vitvi01g00797	44.8493	47.8175	40.3771	62.2634	68.3709	66.1905
Vitvi01g00798	75.1001	69.8057	78.0406	74.2569	84.1815	83.4742
Vitvi01g00799	1.09556	1.377	1.84518	0.510941	0.899775	0.943505
Vitvi01g00800	48.4275	47.7517	50.2357	52.2551	51.6408	50.9544
Vitvi01g00803	0	0	0.103278	0	0.073779	0.10854
Vitvi01g00806	0.50078	0.438061	1.06318	0.481393	0.749339	0.842062
Vitvi01g00808	1.01229	0.378733	0.113353	0.670677	0.933331	0.810461
Vitvi01g00810	0	0.106094	0	0	0.103064	0.101626
Vitvi01g00812	0.091457	0	0	0	0	0
Vitvi01g00814	11.6507	14.8529	16.8077	18.5087	18.2398	16.8762
Vitvi01g00815	0	0	0	0	0.046815	0.02418
Vitvi01g00816	4.43003	1.6325	3.07475	0	0	0
Vitvi01g00817	0	0	0	0.235078	0.343652	0.268496
Vitvi01g00818	2.47833	3.49516	3.03487	3.31744	3.04567	3.09324
Vitvi01g00819	7.31513	8.01877	4.6054	5.7092	4.58726	3.94759
Vitvi01g00821	0.270898	0.283405	0.178928	0.293528	0	0.39644
Vitvi01g00822	0.156086	0.208237	0.22155	0.055904	0	0.105677
Vitvi01g00823	4.08183	4.59227	3.02012	3.93266	4.0035	4.20413
Vitvi01g00824	1.93138	1.86711	0.76798	1.96671	1.85978	1.74629
Vitvi01g00825	4.02861	3.19241	3.658	4.28646	4.33957	4.15284
Vitvi01g00826	12.3644	11.5503	9.69568	10.5639	11.7941	12.6622
Vitvi01g00827	3.77732	3.24042	3.56557	4.96676	5.11813	5.07294
Vitvi01g00828	3.21546	2.61867	2.80816	2.06373	2.62734	1.94585
Vitvi01g00830	0.115199	0.034968	0.048032	0.443841	1.06351	0.768666
Vitvi01g00831	0.650196	0.769465	1.00242	0.452765	0.382945	0.05875
Vitvi01g00832	6.93203	5.51753	8.47882	6.23463	9.18802	9.22419
Vitvi01g00833	35.0344	38.8459	42.7469	120.538	179.56	160.453
Vitvi01g00836	8.25864	9.02099	7.95647	12.0205	12.1314	10.4964
Vitvi01g00842	4.89285	4.97021	4.45195	4.30794	3.33908	3.63326
Vitvi01g00843	2.83654	2.73679	2.86571	1.1981	1.84949	1.70834
Vitvi01g00844	0.210303	0.049298	0.336093	0	0	0
Vitvi01g00845	20.4547	20.8641	20.416	60.8287	49.7241	55.1376
Vitvi01g00846	3.64416	2.82889	2.21074	3.05841	3.31449	2.25333
Vitvi01g00849	0.29911	0.205615	0.093794	0.865511	0.133261	0.134278
Vitvi01g00850	21.6144	19.0665	9.90419	8.70777	1.75988	2.40111
Vitvi01g00852	119.361	119.361	129.323	110.894	130.041	139.799
Vitvi01g00853	3.88973	3.47457	2.11803	3.66214	3.2357	3.48027
Vitvi01g00857	22.3456	22.3857	15.5557	14.1708	11.2677	14.1482
Vitvi01g00858	0.076978	0.080333	0.236373	0.083057	0.039482	0.059741
Vitvi01g00859	23.994	22.8848	20.6102	13.309	9.27228	10.4255
Vitvi01g00860	46.1462	45.7243	21.6594	41.9448	38.6113	39.6527
Vitvi01g00861	105.467	104.293	95.0711	43.9068	40.1516	39.607
Vitvi01g00862	2.92001	3.44095	1.95148	3.79637	4.62937	4.05629
Vitvi01g00864	6.57784	7.18241	6.49489	23.7124	18.5628	18.4085
Vitvi01g00865	1.83492	1.83005	1.81755	1.77112	2.42858	2.03888
Vitvi01g00866	0.291379	0	0	0	0	0
Vitvi01g00867	11.0683	12.1017	8.17869	13.9844	15.1473	14.8324
Vitvi01g00868	7.5067	7.89172	7.63473	4.84185	5.52709	4.64581
Vitvi01g00869	25.6921	23.9171	25.4217	24.0809	25.7804	24.8476
Vitvi01g00870	99.8574	97.2216	87.0208	105.684	110.628	113.098
Vitvi01g00872	0.790377	0.671627	0.737039	1.17987	1.28436	0.632435
Vitvi01g00873	1.0978	1.2778	0.627848	4.08714	3.58984	2.61367
Vitvi01g00875	0.185343	0.16702	0.247115	0.259771	0.189015	0.298081
Vitvi01g00876	6.67413	5.93626	8.36216	4.9004	7.41719	8.41508
Vitvi01g00877	0.041895	0.042362	0	0	0	0
Vitvi01g00878	31.1972	27.205	15.4961	10.2933	10.8304	7.34267
Vitvi01g00879	0.485876	0.311227	0.063558	0.075206	0.203428	0.060627
Vitvi01g00882	6.09807	6.45617	3.76918	9.02191	10.0069	9.83138
Vitvi01g00883	0.605218	0.308208	0.349029	0.577633	0.893892	1.07519
Vitvi01g00884	1.57875	1.7043	1.13567	1.84313	1.61552	1.57555
Vitvi01g00885	4.90056	4.75473	4.58368	5.29854	4.37179	3.32274
Vitvi01g00886	2.48447	3.04644	2.01048	0.773886	0.695128	0.6424
Vitvi01g00889	337.841	335.197	357.734	42.6421	22.7258	36.8408
Vitvi01g00891	0	0.13616	0	0.139362	0	0
Vitvi01g00893	64.4366	57.6633	52.2401	1.98438	0.243533	0.676347
Vitvi01g00898	17.556	18.7674	16.6249	46.4709	48.4124	43.8416
Vitvi01g00899	0	0	0	0.326075	0.285333	0.25414
Vitvi01g00900	0	0	0	0.100388	0	0
Vitvi01g00902	41.0513	43.0195	29.1569	33.9638	26.7752	22.196
Vitvi01g00903	0.628855	0.611411	0.801167	0.119424	0.158608	0.147648
Vitvi01g00906	24.655	23.7403	20.4534	16.3884	18.1908	18.2833
Vitvi01g00907	5.71052	10.4391	5.40207	29.0692	48.1919	46.4434
Vitvi01g00908	29.6681	32.3554	36.9258	39.3521	40.8505	44.1639
Vitvi01g00909	26.1131	24.4079	18.4235	22.6248	22.8987	20.7133
Vitvi01g00911	0.598226	0.473238	1.49023	2.23157	2.04786	2.17864
Vitvi01g00914	13.4122	15.2515	8.80594	10.9202	10.0009	8.32006
Vitvi01g00915	5.94459	5.75666	4.35665	5.07744	6.38832	5.8808
Vitvi01g00916	17.3042	17.9238	16.6238	13.6946	15.2177	13.611
Vitvi01g00917	1.88308	1.99589	1.53811	0.966423	1.42788	0.716693
Vitvi01g00918	20.1815	19.6804	19.1901	7.76572	6.56634	5.16045
Vitvi01g00919	1.29431	1.69064	1.55871	0.469199	0.658666	0.630755
Vitvi01g00921	17.202	15.6223	15.9742	11.969	3.60484	5.8322
Vitvi01g00922	0.043785	0	0	0.099374	0	0
Vitvi01g00924	46.5729	47.8446	40.5761	43.6464	49.0466	46.1311
Vitvi01g00926	7.3403	7.7138	6.57538	7.71283	7.29534	7.33944
Vitvi01g00927	38.9903	40.9743	26.4087	29.3178	27.6339	29.6452
Vitvi01g00928	27.4725	25.3141	21.9643	24.3611	28.4575	24.9189
Vitvi01g00929	248.781	250.447	227.38	213.509	231.731	232.046
Vitvi01g00930	204.876	196.749	183.817	120.889	130.263	127.827
Vitvi01g00932	28.9157	31.6043	24.4497	27.1144	24.0145	22.5084
Vitvi01g00934	0	0.166625	0	0.14515	0	0
Vitvi01g00935	89.728	82.4045	94.3998	87.739	92.8028	89.5378
Vitvi01g00937	5.1527	5.09789	2.22229	4.54538	4.21515	3.794
Vitvi01g00938	15.7379	17.4592	14.3569	8.43844	8.36536	7.62745
Vitvi01g00940	7.87846	7.33617	5.09958	3.62251	0.430343	0.243579
Vitvi01g00941	0.050062	0.534505	0.036539	0.262913	0.043311	0.172568
Vitvi01g00942	0.282185	0.189716	0.353085	0.262804	0.496923	0.080467
Vitvi01g00943	207.336	217.729	330.318	324.65	351.691	361.47
Vitvi01g00944	2.35605	2.12217	1.72016	2.97539	2.18288	2.30082
Vitvi01g00945	4.3349	4.61911	5.68299	3.47094	2.97565	3.73723
Vitvi01g00952	44.8611	43.2799	36.2972	27.9205	34.1628	35.4336
Vitvi01g00953	4.40874	3.52658	2.26801	2.55602	3.05232	1.94675
Vitvi01g00954	59.6446	58.6519	48.5942	48.4283	46.1571	44.203
Vitvi01g00955	34.1648	31.37	22.4647	29.2553	25.9544	25.0963
Vitvi01g00956	0.671289	0.765101	1.12465	1.94666	1.73775	1.60397
Vitvi01g00957	3.12178	3.7398	4.99887	2.56553	1.78805	2.42463
Vitvi01g00958	1.25411	1.20265	1.72875	1.82386	1.80748	1.64656
Vitvi01g00959	57.0544	55.5935	39.8071	63.8845	66.234	56.6093
Vitvi01g00960	80.9159	83.3014	86.5227	95.1669	102.832	106.331
Vitvi01g00967	0	0.192297	0	0.304981	0	0
Vitvi01g00968	20.8701	21.809	24.7693	13.2188	11.7003	14.9622
Vitvi01g00970	51.444	54.6731	46.785	32.8085	29.7833	29.4959
Vitvi01g00971	197.483	187.374	267.807	167.578	184.508	196.277
Vitvi01g00972	2.49972	2.35375	1.63822	5.14845	5.38475	3.76158
Vitvi01g00975	0.993819	0.8395	2.11387	1.28221	0.835559	1.35368
Vitvi01g00977	7.31527	8.02133	7.37352	4.83689	6.21584	4.54273
Vitvi01g00978	141.934	130.639	216.642	141.437	152.796	164.446
Vitvi01g00979	14.5947	14.85	12.2437	12.1652	11.6992	13.1896
Vitvi01g00980	3.22588	2.88581	4.69137	0.572786	0.592163	0.566096
Vitvi01g00981	33.4938	34.4847	25.7273	61.2154	57.9056	57.1412
Vitvi01g00985	24.3462	27.468	23.3951	23.0924	23.0428	23.5415
Vitvi01g00986	0.070654	0	0	0	0	0
Vitvi01g00988	5.47633	4.67193	2.53402	4.86125	4.80518	3.64127
Vitvi01g00989	0.116807	0	0.085066	0.063386	0.300805	0.241673
Vitvi01g00991	39.159	37.7333	42.0657	33.3123	35.3454	36.4191
Vitvi01g00992	1.88488	1.54877	2.39404	1.61164	1.51078	1.5693
Vitvi01g00993	42.7936	39.6219	25.606	50.0771	39.9692	40.7827
Vitvi01g00994	0	0	0.050311	0	0	0
Vitvi01g00995	73.3461	71.2153	59.2286	81.0378	78.4881	85.5814
Vitvi01g00997	4.87975	5.03523	3.76606	3.0211	4.09854	3.03475
Vitvi01g01004	0	0.025396	0	0	0	0
Vitvi01g01007	0	0.095003	0	0	0	0
Vitvi01g01008	97.4368	95.9012	111.836	74.6291	87.7843	84.5764
Vitvi01g01009	0.207443	0.424479	0.2256	3.01779	2.35417	2.07348
Vitvi01g01010	3.7534	3.42909	2.8635	3.28512	3.43404	2.68406
Vitvi01g01013	2.32006	2.71854	2.73609	0.061194	0.16669	0.231949
Vitvi01g01015	44.7594	43.4523	35.8742	28.8053	26.0732	23.7682
Vitvi01g01016	0.21566	0	0	0.28974	0	0.231656
Vitvi01g01017	94.6846	79.9693	139.287	9.81766	2.0668	2.8842
Vitvi01g01018	114.945	121.381	114.925	189.158	176.154	183.633
Vitvi01g01020	2.64608	2.89563	1.91245	2.61035	1.99611	1.84085
Vitvi01g01021	1.66653	0.938741	1.1676	4.72189	3.80107	4.10827
Vitvi01g01022	7.90109	9.21763	4.48301	6.34647	6.27092	4.74069
Vitvi01g01023	19.3003	15.8608	16.7722	66.5425	55.3971	57.5603
Vitvi01g01024	0.028922	0	0	0	0.20052	0.206964
Vitvi01g01026	2.30749	2.55892	1.68169	2.53957	2.14162	1.57127
Vitvi01g01027	7.07337	6.60254	4.52516	2.6046	1.37122	1.71011
Vitvi01g01029	0.092687	0	0	0	0	0.038467
Vitvi01g01030	279.452	259.88	345.831	10.8348	3.77553	4.34138
Vitvi01g01031	9.94303	9.87329	10.823	3.35553	4.51074	4.4019
Vitvi01g01033	3.39452	3.50603	3.47878	2.88765	3.12118	2.40484
Vitvi01g01034	101.401	107.711	124.782	106.347	99.9893	107.444
Vitvi01g01035	2.57885	2.43816	2.42234	1.08489	0.635755	0.821606
Vitvi01g01036	0.075494	0	0.273061	0	0	0
Vitvi01g01038	14.6206	15.6885	15.5716	32.0209	12.9548	12.799
Vitvi01g01040	21.7382	22.0292	29.0919	23.751	22.7385	19.1672
Vitvi01g01044	8.87727	9.46464	8.15246	9.71677	10.7853	10.6342
Vitvi01g01048	3.58893	3.79637	5.99564	2.88319	1.72315	3.25924
Vitvi01g01049	1.88616	1.91372	1.41906	2.40428	2.36927	2.69436
Vitvi01g01053	0	0	0	0.285697	0.103059	0
Vitvi01g01054	0.172875	0	0	0.354775	0.149848	0.298477
Vitvi01g01055	53.7229	50.0458	55.0718	64.3321	63.2972	67.947
Vitvi01g01056	26.0422	24.1311	24.4708	16.1507	20.5777	19.345
Vitvi01g01057	11.543	11.3386	10.0735	12.9745	12.4558	12.9711
Vitvi01g01058	3.64122	3.4276	2.36814	2.02869	2.51485	1.87051
Vitvi01g01061	0	0	0	0.032612	0	0
Vitvi01g01071	0.057453	0.12083	0.040176	0	0	0
Vitvi01g01081	1.08624	0.875533	0.643259	0.916076	0.561794	1.33026
Vitvi01g01082	69.2441	63.0236	71.2505	62.3793	67.3606	68.895
Vitvi01g01083	0.964443	1.20366	1.49126	0.484541	0.757428	0.509941
Vitvi01g01121	3.52619	4.26546	2.52447	5.34483	5.69997	5.11268
Vitvi01g01132	2.49432	2.62956	3.3699	2.34279	3.33874	2.80915
Vitvi01g01133	0	0	0	0	0	0.096262
Vitvi01g01134	0	0	0.061155	0.027012	0	0.121219
Vitvi01g01137	39.6211	35.8431	29.0251	27.9323	26.0724	25.647
Vitvi01g01153	17.2196	15.6807	20.0208	13.6624	15.7336	18.4682
Vitvi01g01160	0.166342	0	0	0	0	0
Vitvi01g01161	0.410982	0	0.390324	0	0	0
Vitvi01g01162	0.138728	0	0	0	0	0.50893
Vitvi01g01163	0	0.085172	0	0.099266	0	0.0853
Vitvi01g01165	223.566	217.632	178.98	221.316	222.49	215.166
Vitvi01g01169	6.43433	9.64306	12.8876	10.987	10.3114	12.3757
Vitvi01g01173	60.4857	63.3702	44.0044	62.9758	53.2729	45.5477
Vitvi01g01182	0	0	0	0	0.089952	0
Vitvi01g01183	0	0	0	0.080036	0	0
Vitvi01g01184	0.046655	0	0	0.080985	0.077829	0
Vitvi01g01185	0	0	0	0	0.124397	0.077355
Vitvi01g01186	0	0.049898	0	0.038663	0	0.180245
Vitvi01g01187	0	0.078044	0.087891	0	0.02349	0
Vitvi01g01235	0.017557	0	0	0.000901	0	0.01096
Vitvi01g01236	21.8083	21.7344	13.6966	28.061	18.9019	17.5656
Vitvi01g01257	0.151085	0	0.654663	0	0.880056	0
Vitvi01g01258	0.105343	0.113077	0.093568	0.405852	0.639163	1.18481
Vitvi01g01259	0.240946	0.18871	0.381773	0.284667	0.442822	0.47486
Vitvi01g01265	0.020051	0	0.028334	0.116256	0.112433	0.050667
Vitvi01g01268	4.97547	6.20948	3.2326	5.14349	6.5854	5.82479
Vitvi01g01277	0.368612	0.638385	0.407155	2.58115	1.91946	2.86132
Vitvi01g01278	0.185739	0.260054	0.089675	0.06682	0.063421	0
Vitvi01g01282	16.6407	18.0799	19.5826	12.4007	14.7501	18.8112
Vitvi01g01283	3.27866	3.13418	2.78145	3.37019	3.9256	4.10149
Vitvi01g01284	58.4136	54.4369	80.102	27.278	32.3585	30.695
Vitvi01g01285	1.91936	1.5565	1.31143	0.599802	0.739442	0
Vitvi01g01287	7.91356	7.97932	7.11896	8.7193	9.20831	8.62292
Vitvi01g01289	5.65152	6.31916	2.97916	7.07174	9.02961	6.72825
Vitvi01g01291	8.68717	6.95802	6.05949	5.57375	5.77208	5.85038
Vitvi01g01295	6.52839	6.08241	5.56638	3.67932	3.76492	3.0522
Vitvi01g01296	1.55681	0.978837	1.33626	1.98081	1.77448	1.06855
Vitvi01g01299	10.6698	11.6458	10.9325	28.7342	23.4047	26.3028
Vitvi01g01302	1.43578	1.27673	1.00446	1.97433	1.43033	1.63075
Vitvi01g01303	0	0.497394	0	0.710047	0.184175	0
Vitvi01g01304	0.356755	0.268296	0.144642	0.348859	0.183921	0.15885
Vitvi01g01311	48.3075	50.1374	48.1364	33.6158	34.9048	32.1938
Vitvi01g01312	6.17839	6.63202	4.68101	8.10877	8.36035	6.58683
Vitvi01g01313	0.544065	0.244014	0.373345	0.043593	0	0.062536
Vitvi01g01314	0.333044	0.261868	0.121271	0.060879	0.057177	0.206642
Vitvi01g01315	0.460067	0.341353	0.544265	0.310047	0.388751	0.258793
Vitvi01g01316	1.91248	1.69268	2.15087	2.516	3.02334	2.70854
Vitvi01g01317	2.50401	2.3686	2.49413	2.35032	2.45663	2.64151
Vitvi01g01320	3.76608	3.40256	3.75115	1.41961	1.22075	1.44177
Vitvi01g01328	5.97057	6.05038	5.08525	3.73008	3.61326	3.36401
Vitvi01g01331	0.428513	0.381083	0.398629	0.619632	0.556211	0.342806
Vitvi01g01339	0.423019	0.632346	0.568763	0.434617	0.175482	0.159606
Vitvi01g01345	2.06733	1.64175	2.71712	0.550845	0.272912	0.150878
Vitvi01g01346	58.0592	53.7911	34.8703	55.9138	57.246	52.4364
Vitvi01g01348	0	0	0	0	0.053755	0.21094
Vitvi01g01350	428.956	410.981	318.095	204.351	240.481	265.377
Vitvi01g01351	2.73559	2.78768	2.36096	6.46959	11.2486	9.9865
Vitvi01g01352	5.42002	6.0474	5.90796	3.75616	5.32963	4.26856
Vitvi01g01354	11.0362	10.7152	12.4547	7.253	8.60816	10.1705
Vitvi01g01356	0	0	0	0	0	0.035705
Vitvi01g01357	4.70384	3.70226	4.38174	5.77479	5.29253	4.55124
Vitvi01g01359	0.362783	0.360658	0	0.808454	0.369311	0.445631
Vitvi01g01360	23.3164	23.8711	18.9674	23.9043	31.2345	28.3321
Vitvi01g01361	39.4755	38.278	30.7139	31.6529	37.1243	33.8387
Vitvi01g01362	405.526	404.447	457.001	260.93	267.571	295.78
Vitvi01g01363	1.25952	0.381956	0	0.283813	0.970535	0.303362
Vitvi01g01366	0.332421	0.587383	0.501174	0	0	0.442034
Vitvi01g01368	22.3435	18.3736	20.239	6.51415	6.76058	7.36429
Vitvi01g01371	0	0.103877	0	0	0	0.185397
Vitvi01g01372	11.644	11.3287	12.5883	9.05391	7.32592	8.71783
Vitvi01g01373	4.00662	4.51411	4.4942	1.01718	0.524748	0.711357
Vitvi01g01374	111.931	108.651	86.8052	85.0044	97.9634	98.234
Vitvi01g01375	0	0	0	0	0.136791	0
Vitvi01g01376	70.4605	71.6647	77.5989	46.4086	62.8467	64.8045
Vitvi01g01378	9.82803	8.54413	6.18824	10.7737	9.38833	8.1613
Vitvi01g01380	9.1937	8.77886	7.4423	2.75903	1.11461	1.57323
Vitvi01g01383	20.6729	24.1651	22.6112	22.0145	20.7863	21.2001
Vitvi01g01388	37.421	23.2496	68.0869	11.1521	44.0802	18.4083
Vitvi01g01390	88.7948	88.567	84.4142	70.3536	78.1687	70.5077
Vitvi01g01391	4.7705	4.27203	3.96998	3.3887	4.53312	3.85237
Vitvi01g01400	3.26476	2.80022	2.05011	2.88494	2.3325	1.90298
Vitvi01g01404	1.45688	1.20737	1.0105	4.37573	2.80135	3.34819
Vitvi01g01405	13.4253	13.7149	9.30455	15.0338	19.7084	15.4457
Vitvi01g01411	46.7374	47.4236	31.2337	30.6658	25.7426	20.3414
Vitvi01g01413	6.08284	6.44667	4.74563	8.80655	7.09481	6.34516
Vitvi01g01414	4.11327	3.90837	3.6811	4.0949	5.38787	4.38997
Vitvi01g01417	3.1936	2.54654	2.15674	1.68587	1.90867	1.5709
Vitvi01g01418	7.05773	6.94257	4.78651	4.81556	5.83084	5.05585
Vitvi01g01429	0.043417	0.173472	0	1.57862	1.9599	1.22266
Vitvi01g01430	8.33553	9.58174	13.4331	17.8521	16.4593	16.4209
Vitvi01g01432	4.18116	3.66082	3.73102	3.97718	3.42753	4.29615
Vitvi01g01434	0.779821	0.913614	0.883977	0.150213	0.184732	0.08283
Vitvi01g01435	2.19388	2.08489	1.09128	1.86262	2.29753	2.0116
Vitvi01g01436	61.5251	57.5003	50.1705	53.5446	37.9029	43.5141
Vitvi01g01439	14.7731	15.8844	12.0895	7.00019	6.16921	5.50076
Vitvi01g01440	39.2612	40.4384	34.3619	20.7737	22.3611	19.9505
Vitvi01g01443	20.0037	20.6058	21.5816	28.2159	30.3705	32.8322
Vitvi01g01446	4.82677	5.27571	3.73246	5.77529	6.17666	5.79563
Vitvi01g01447	44.9188	46.3582	38.4815	46.871	45.2632	42.8665
Vitvi01g01449	1.26717	1.1855	0.856513	0.987376	1.0559	0.821305
Vitvi01g01455	2.39544	2.38524	1.30495	2.34957	2.96948	2.28317
Vitvi01g01456	3.82885	4.41062	1.89657	5.37859	5.09437	4.25479
Vitvi01g01457	36.9868	36.4555	40.5202	20.5332	24.2418	23.3578
Vitvi01g01458	0.090329	0.151528	0.228025	1.03228	1.94439	1.15641
Vitvi01g01459	31.7377	29.7871	17.0199	68.2434	34.3554	34.6275
Vitvi01g01460	1.72951	1.6883	1.55014	0	0	0
Vitvi01g01461	1.27147	0.930529	0.674324	1.30204	1.37111	1.24017
Vitvi01g01462	1.401	0.757344	0.658116	0.036415	0	0.034826
Vitvi01g01472	0	0	0	0.451707	0.16665	0.132439
Vitvi01g01473	2.04556	1.9251	2.86699	0.459453	0.168543	0.357045
Vitvi01g01474	0.365353	0	0	0	0	0
Vitvi01g01476	1699.78	1746.93	1155.88	2266.32	2389.93	2368.57
Vitvi01g01477	0.406101	0.143463	0	0.596118	1.18505	0.632053
Vitvi01g01478	18.4858	18.2943	17.7008	16.9991	17.276	20.3115
Vitvi01g01488	35.5815	35.2827	30.7461	37.1691	36.2584	34.5836
Vitvi01g01492	0.443975	0.667059	0.672346	4.63838	4.17126	4.58029
Vitvi01g01493	0.083326	0.582046	0.336956	4.55222	4.36864	3.87793
Vitvi01g01496	3.32625	3.27599	2.19527	1.87008	1.52727	1.67232
Vitvi01g01498	4.73912	4.82577	3.63474	3.91629	3.97755	4.10958
Vitvi01g01499	19.3043	20.002	16.0228	13.9265	15.2471	13.5579
Vitvi01g01500	4.2828	4.42229	3.76892	2.99805	1.75006	2.84303
Vitvi01g01502	5.63021	6.66604	4.9132	8.38781	8.28263	6.7837
Vitvi01g01503	43.8598	42.4236	34.2388	24.8727	20.2419	18.4355
Vitvi01g01504	8.49232	10.7608	6.04378	20.124	24.6286	19.3395
Vitvi01g01505	2.16145	2.34187	1.12115	1.2856	0.681432	0.533214
Vitvi01g01506	3.05126	2.7487	3.5392	4.76281	3.60332	3.92573
Vitvi01g01507	0	0	0.044335	0	0	0.031913
Vitvi01g01508	49.642	52.9255	41.1919	49.3373	49.9274	48.54
Vitvi01g01509	0.047391	0.049917	0	0	0	0.09756
Vitvi01g01510	32.4165	35.8885	37.6608	25.3314	22.202	21.7655
Vitvi01g01512	3.81535	3.47663	3.77873	2.80828	1.61437	2.47884
Vitvi01g01513	0.185034	0.193597	1.02086	0.182191	0	0
Vitvi01g01514	0	0	0	0	0.10919	0
Vitvi01g01520	0.359779	0.338623	0.559972	1.4869	0.987171	0.70825
Vitvi01g01521	25.79	25.9938	24.4586	11.8361	12.2141	11.6773
Vitvi01g01523	1.16754	1.29019	0.581059	1.38112	1.38851	1.37479
Vitvi01g01528	45.8158	45.974	35.1892	48.0179	48.7301	49.6496
Vitvi01g01529	27.9223	28.0829	24.3685	33.6608	31.6955	32.8915
Vitvi01g01530	63.6645	57.0185	72.7981	38.583	47.5853	40.5951
Vitvi01g01532	6.11377	7.99891	4.33873	4.75497	5.46745	4.99332
Vitvi01g01533	22.26	24.1928	22.0349	36.2322	37.3968	36.6262
Vitvi01g01534	0.301524	0.071078	0.195592	0.299991	0.275501	0.244329
Vitvi01g01536	0.010462	0	0.100269	0.640497	0.301162	0.232495
Vitvi01g01537	9.24473	9.22108	7.20249	1.78221	0	0.175118
Vitvi01g01538	852.295	881.828	807.214	1187.9	1120.09	1148.82
Vitvi01g01539	1.82419	1.80099	1.40545	1.2901	0.996001	1.33984
Vitvi01g01540	14.0579	15.2183	19.5353	19.4817	21.4034	22.0502
Vitvi01g01543	4.66725	4.36925	2.62867	4.50531	3.87821	2.74375
Vitvi01g01545	16.0039	16.7352	8.08952	27.9622	26.1922	21.1505
Vitvi01g01546	28.7229	32.1727	18.7881	56.4631	53.2398	42.6226
Vitvi01g01547	0	0	0	0.733658	0.397464	0.41222
Vitvi01g01548	6.1443	5.94803	4.35659	7.30032	8.18717	6.1015
Vitvi01g01549	25.4473	22.3351	21.6528	22.4141	17.7591	19.0192
Vitvi01g01550	0.253498	0.190811	0.30895	0.062511	0.224193	0.145104
Vitvi01g01552	9.49272	9.92464	6.96283	15.9509	12.8423	11.6922
Vitvi01g01553	15.375	16.612	21.1872	15.3314	15.948	16.3312
Vitvi01g01554	13.5863	11.7018	13.7663	10.213	11.3034	12.2646
Vitvi01g01555	0.033161	0.054986	0.028406	0.04708	0.125197	0.052102
Vitvi01g01557	24.2974	23.4845	15.1638	26.4923	31.381	27.8536
Vitvi01g01558	0.23716	0.459861	0.292435	1.82459	1.23574	1.31117
Vitvi01g01559	0.554261	0.850553	1.1928	0.764891	0.570808	0.720704
Vitvi01g01561	6.53693	7.10921	5.26602	0.499427	0.300121	0.09305
Vitvi01g01562	4.49681	4.81152	4.50329	9.91594	6.37526	6.17942
Vitvi01g01563	18.5105	17.8852	13.7115	19.1942	17.3523	13.9453
Vitvi01g01564	21.4182	20.2763	18.7168	2.77463	1.22419	1.23488
Vitvi01g01565	2.82093	2.62726	1.43734	2.53971	2.61736	1.90109
Vitvi01g01566	0	0.034785	0	0.035603	0	0
Vitvi01g01567	10.6766	11.0195	9.55441	19.6346	21.7797	20.6845
Vitvi01g01568	2.9246	2.45532	1.97111	2.81935	3.36637	3.09859
Vitvi01g01569	0	0	0	0.043384	0	0
Vitvi01g01572	0.699941	1.10878	0.70513	0.148935	0	0.055414
Vitvi01g01573	0.040215	0.06285	0	0.035875	0	0
Vitvi01g01575	0	0	0	0.050767	0	0.051107
Vitvi01g01576	7.49978	8.3714	5.5021	4.4407	2.16858	2.56447
Vitvi01g01577	355.677	351.927	427.856	311.754	339.313	345.672
Vitvi01g01578	2.19299	2.35094	1.89954	1.7613	2.5809	1.58684
Vitvi01g01580	18.4269	18.7347	13.9023	24.3462	24.7977	22.393
Vitvi01g01583	1.07692	0.773876	0.195044	1.10339	0.275881	0.138993
Vitvi01g01584	0.157937	0	0	0	0	0
Vitvi01g01585	1.54066	1.6248	1.48416	0.987268	0.505529	0.233271
Vitvi01g01586	3.37717	2.46521	2.15364	1.06401	0.261853	0.989445
Vitvi01g01588	1.6404	2.0954	1.27385	2.02282	0.357928	0.515229
Vitvi01g01589	33.6118	27.5696	30.8284	17.2346	19.9714	19.6015
Vitvi01g01590	0	0	0	0	0	0.23844
Vitvi01g01602	0	0	0	0.616327	0	0.811805
Vitvi01g01608	0	0	0	0	0.217885	0
Vitvi01g01613	0	0.38143	0	0.38947	0.421858	0.266563
Vitvi01g01615	4.61181	3.36879	4.22282	3.40777	0.428594	0.520271
Vitvi01g01618	23.9146	21.8224	14.2487	17.7876	20.3447	16.9707
Vitvi01g01620	6.3947	7.94841	3.74346	5.50094	6.61007	5.06166
Vitvi01g01621	12.1007	10.4782	5.88441	7.59655	7.23053	5.72937
Vitvi01g01624	5.54628	5.5572	5.30313	6.86197	6.72244	6.32908
Vitvi01g01627	103.371	104.528	122.233	63.8318	69.775	70.7305
Vitvi01g01628	61.9788	63.0367	74.2853	60.7735	66.045	68.8643
Vitvi01g01629	16.0447	14.4525	8.59939	13.865	12.2962	10.8022
Vitvi01g01631	7.8528	7.91796	5.73788	8.65628	10.1697	8.92901
Vitvi01g01632	0.985604	0.738655	0.659221	0.63146	0.790589	0.649778
Vitvi01g01634	1.36377	1.33138	2.06467	1.33537	0.989621	1.42723
Vitvi01g01635	2.72158	1.75463	2.92938	0.343612	0.209315	0.08516
Vitvi01g01640	0	0.061655	0	0	0	0
Vitvi01g01641	0	0	0	0	0.032119	0.032364
Vitvi01g01644	0	0	0	0	0	0.040309
Vitvi01g01645	6.35206	5.96747	5.69987	3.60229	3.51711	4.08491
Vitvi01g01646	0.032667	0.102995	0	0.035217	0	0.032333
Vitvi01g01648	49.5915	48.9602	42.506	4.86001	1.77968	2.45683
Vitvi01g01650	9.96229	10.7864	5.96247	5.37025	3.1298	4.2328
Vitvi01g01651	114.908	117.136	131.323	88.7233	79.2822	93.4721
Vitvi01g01652	7.87258	8.81168	6.7888	6.38978	6.70727	7.38952
Vitvi01g01653	6.69016	7.68478	5.39227	4.11879	4.78484	3.9613
Vitvi01g01654	0.252565	0.242284	0	0.256514	0.303704	0.047375
Vitvi01g01655	48.7851	43.7115	50.5325	10.6256	11.6836	15.0103
Vitvi01g01657	75.58	62.0067	88.9543	0.61499	0.359224	0.543101
Vitvi01g01658	5.16831	5.67517	6.34798	7.31649	8.87438	10.0403
Vitvi01g01659	65.0352	65.4351	67.9611	78.1885	79.3948	89.3743
Vitvi01g01660	0.44677	0.395153	0.321375	0.735319	0.775	0.60102
Vitvi01g01661	0.044808	0	0	0	0.046311	0
Vitvi01g01662	76.765	77.1598	84.2583	114.885	129.103	131.301
Vitvi01g01663	2.98247	3.20517	1.91929	1.05965	1.24143	1.097
Vitvi01g01664	6.98293	7.84543	6.95317	8.76183	7.90551	8.86087
Vitvi01g01666	21.4443	24.442	13.6909	23.2194	23.4596	22.2586
Vitvi01g01667	289.962	282.914	387.675	477.309	528.688	558.006
Vitvi01g01668	0.217786	0	0	0.288287	0	0.153241
Vitvi01g01669	0	0	0	0.051382	0	0
Vitvi01g01670	141.398	132.777	193.775	120.954	143.528	143.228
Vitvi01g01671	13.1045	13.1281	10.9926	18.847	16.328	17.3924
Vitvi01g01672	10.9868	9.95616	19.0012	5.94174	7.82382	8.56724
Vitvi01g01673	4.43421	5.86521	7.82057	1.15245	0.667925	2.37772
Vitvi01g01677	844.658	834.183	999.567	783.709	747.689	818.4
Vitvi01g01678	7.65527	8.88573	2.98482	0.761911	0.39481	0.693195
Vitvi01g01680	165.524	148.586	149.993	21.2744	8.68692	9.26232
Vitvi01g01681	0.288748	0.295642	0	0	0	0
Vitvi01g01682	42.5522	42.2953	32.1233	23.6625	23.1068	20.4439
Vitvi01g01683	4.92488	5.72476	5.99204	6.85541	8.51126	9.03001
Vitvi01g01684	0.171801	0	0.108758	0.242849	0.159299	0.066019
Vitvi01g01686	16.1465	17.7102	17.5513	18.1729	10.3005	12.4166
Vitvi01g01689	0.050514	0	0	0.236071	0	0
Vitvi01g01690	0.510002	0.765136	0	0.059684	0.168226	0.179888
Vitvi01g01698	0.011574	0	0	0.004025	0	0
Vitvi01g01700	47.2268	46.5228	30.4304	14.6872	13.9144	12.295
Vitvi01g01701	1.48008	1.66426	2.92185	2.72558	1.09031	1.83686
Vitvi01g01703	0	0	0	0	0	0.173391
Vitvi01g01704	18.8652	21.7178	14.9475	13.9582	16.4037	18.6291
Vitvi01g01705	53.4764	53.3231	50.3493	17.225	17.3826	17.4493
Vitvi01g01706	4.65517	4.38167	4.827	3.68762	3.49444	3.61611
Vitvi01g01707	14.8862	15.1211	10.2777	22.0215	21.4739	20.3551
Vitvi01g01708	7.95578	8.55398	5.73292	6.95242	4.41744	5.84654
Vitvi01g01710	11.1069	12.1509	10.9627	15.9143	14.2619	14.0065
Vitvi01g01711	0.067829	0.071444	0.196271	0.146249	0	0
Vitvi01g01714	0	0	0.06564	0	0.046422	0
Vitvi01g01716	1.28896	1.2648	1.61826	0.927275	1.35097	1.40244
Vitvi01g01718	95.1084	95.1144	55.3591	62.8403	66.7498	64.6749
Vitvi01g01719	19.4905	19.7486	12.2506	205.083	242.862	341.345
Vitvi01g01720	54.2516	56.4606	55.8338	58.0441	64.4939	66.1015
Vitvi01g01722	184.434	178.393	191.846	166.16	189.955	188.145
Vitvi01g01723	0.511549	0.876204	0.824372	0.954908	0.583908	0.459759
Vitvi01g01724	242.222	238.549	193.011	231.205	242.481	233.551
Vitvi01g01726	13.528	12.0174	8.34172	17.8251	12.8556	11.4725
Vitvi01g01727	0	0.144622	0.294654	0.435155	0.279808	0.702611
Vitvi01g01728	1.09356	0.266837	0	1.22294	0.172811	0.17297
Vitvi01g01729	4.04934	3.65075	2.09144	1.41893	1.22372	1.18397
Vitvi01g01730	5.42134	5.65793	4.88084	3.32624	2.81273	2.82351
Vitvi01g01731	143.348	140.063	150.126	95.4295	93.4238	95.2321
Vitvi01g01732	2.09967	1.14914	1.99031	1.46441	3.32643	1.96483
Vitvi01g01733	3.41645	3.7111	3.6099	1.68794	2.24578	2.1489
Vitvi01g01734	37.6739	35.8502	39.9404	29.7104	26.1389	23.8163
Vitvi01g01735	0	0.241851	0	0.48424	0	0.468294
Vitvi01g01737	35.5848	33.0014	30.3575	12.1038	6.38365	5.24984
Vitvi01g01738	8.31306	10.0968	11.1162	11.541	12.9811	12.6418
Vitvi01g01740	0.375475	0.713213	0.342926	0.52296	0.892474	0.531455
Vitvi01g01741	0.089254	0	0	0	0	0
Vitvi01g01742	13.6027	15.2611	10.9526	24.7946	22.4104	25.4992
Vitvi01g01743	1.29553	1.39105	0.531818	3.01261	3.40359	3.33598
Vitvi01g01744	0	0.131789	0	0	0	0
Vitvi01g01745	143.35	150.123	176.644	224.106	243.791	247.256
Vitvi01g01747	5.46261	5.40073	2.72334	4.81541	4.18416	4.26249
Vitvi01g01748	7.05463	6.92039	7.13899	0.756167	0.996085	0.990111
Vitvi01g01749	8.81342	9.3702	7.7424	8.77089	8.44032	6.54464
Vitvi01g01750	12.1684	13.7057	10.9384	6.40812	5.91798	5.46873
Vitvi01g01751	0.246454	0.354374	0.218032	0.185784	0.308839	0.132032
Vitvi01g01752	0	0.134547	0.20151	0	0	0
Vitvi01g01753	0.854977	0.553173	0.631586	0.862104	0.750559	0.91048
Vitvi01g01754	2.23045	2.95751	1.49585	7.56263	6.63482	5.37403
Vitvi01g01756	2.99197	2.2376	3.54673	1.89531	1.91602	2.45914
Vitvi01g01757	0.484669	0.697168	0.618922	5.95287	6.01155	6.99559
Vitvi01g01758	1.28603	1.41026	1.01829	0.976596	0.817084	0.79689
Vitvi01g01759	172.435	185.038	212	437.886	461.93	467.105
Vitvi01g01760	0.809015	0.79938	1.05914	1.03193	2.24062	1.22684
Vitvi01g01761	0.033417	0.106903	0	0.47333	0.812435	0.802459
Vitvi01g01762	19.32	19.3348	16.6748	26.8813	28.4593	26.5522
Vitvi01g01763	13.2095	12.2509	14.745	13.8642	16.1772	18.5359
Vitvi01g01764	2.54969	0.853505	1.61061	0.166329	0	0.079669
Vitvi01g01765	0.165425	0.133941	0.064497	0.263106	0.259563	0.20731
Vitvi01g01768	21.9053	23.4027	19.4614	23.2946	21.781	20.4504
Vitvi01g01769	20.1571	18.8136	16.6349	14.3961	15.2361	13.4929
Vitvi01g01770	22.3352	23.4881	25.6356	18.4532	22.1638	21.9047
Vitvi01g01772	12.591	9.82395	8.92117	5.49213	5.68827	5.0286
Vitvi01g01773	11.3151	10.5518	10.7347	3.92027	3.33556	3.07222
Vitvi01g01774	8.16038	7.68624	3.98905	4.67299	4.15356	3.5524
Vitvi01g01776	276.397	274.749	254.186	186.943	207.362	209.612
Vitvi01g01777	61.1919	51.1736	50.1516	16.296	18.575	18.661
Vitvi01g01778	7.85074	7.8067	4.32782	8.85831	8.36587	8.46771
Vitvi01g01779	256.12	260.439	287.276	207.723	216.516	215.61
Vitvi01g01780	3.86861	3.46351	3.43669	4.81014	3.36847	2.66077
Vitvi01g01782	16.4341	18.1103	13.8584	43.5636	40.408	38.4908
Vitvi01g01783	30.8254	33.6852	35.7316	35.5364	40.3798	40.2866
Vitvi01g01785	26.0863	18.5139	15.3759	24.8697	20.3363	18.9433
Vitvi01g01788	59.0371	60.827	78.7701	59.691	62.4073	63.3937
Vitvi01g01789	30.3363	29.8078	32.8463	14.3184	18.9687	20.2708
Vitvi01g01790	30.7146	32.6626	33.9581	48.6237	49.9001	52.2875
Vitvi01g01791	0	0	0.0615	0.111557	0	0
Vitvi01g01792	464.202	473.294	700.902	519.605	538.688	552.865
Vitvi01g01793	22.537	20.0229	17.991	11.59	12.3046	11.2709
Vitvi01g01794	6.50978	6.52493	6.33745	1.81382	3.19442	1.13451
Vitvi01g01795	0	0	0	0	0.090665	0
Vitvi01g01796	30.5891	33.8802	35.4316	80.4236	95.6971	98.9276
Vitvi01g01797	1.10827	1.17942	0.916753	4.435	5.93398	6.10029
Vitvi01g01798	13.2949	17.2306	18.1959	31.5667	45.7008	40.0994
Vitvi01g01799	1.02201	1.00768	0.917319	0.508539	0.51753	0.616712
Vitvi01g01800	227.919	240.047	274.084	331.822	355.668	366.678
Vitvi01g01801	39.7682	38.6385	26.4652	7.21605	5.7801	5.89128
Vitvi01g01802	31.7321	31.1014	33.551	13.4923	11.2071	10.8465
Vitvi01g01803	2.73449	2.0979	1.0069	2.54017	1.45222	0.353802
Vitvi01g01805	25.9971	26.9272	35.299	2.18275	1.06438	2.38017
Vitvi01g01806	0.135601	0.03141	0	0	0	0.031335
Vitvi01g01808	1.96273	2.41222	2.28869	11.0011	11.1047	9.54402
Vitvi01g01809	87.8643	85.6501	99.9196	47.904	44.1023	50.1193
Vitvi01g01810	0.02601	0	0	0	0	0
Vitvi01g01811	0.058372	0.164364	0.054612	0.16683	0.077114	0.14056
Vitvi01g01812	4.91486	4.95627	2.26341	10.092	9.80162	9.41394
Vitvi01g01813	100.312	95.095	123.699	81.9183	92.8244	93.4906
Vitvi01g01814	78.6685	76.1699	75.8772	66.2267	77.9167	78.7665
Vitvi01g01815	43.3447	41.9402	57.5603	42.7855	46.2782	48.89
Vitvi01g01816	39.0285	42.0633	43.3093	48.4178	47.973	52.2362
Vitvi01g01820	133.529	128.31	138.759	94.0201	94.5108	92.8609
Vitvi01g01821	25.5908	24.9232	22.7513	25.2473	25.2563	24.8379
Vitvi01g01822	0.278205	0	0.053793	0.180677	0.381779	0.351645
Vitvi01g01824	74.5754	65.1512	81.6099	64.6034	71.5621	76.405
Vitvi01g01826	72.5651	70.5972	69.4952	15.9013	7.0704	8.83766
Vitvi01g01827	1.74421	10.7922	6.93132	0.207815	6.70899	6.51489
Vitvi01g01834	9.23954	7.4867	11.3536	7.29427	12.1733	14.912
Vitvi01g01835	0	0	0	0	0.095203	0
Vitvi01g01836	0.068192	0	0	0	0	0
Vitvi01g01837	0.072002	0.113759	0.122289	0.077623	0.11051	0
Vitvi01g01838	99.1586	98.0684	90.7507	77.1894	87.7385	95.1215
Vitvi01g01839	0.265527	0.062453	0.215178	0.674487	0.606691	0.486196
Vitvi01g01840	0.27976	0.223155	0.28927	0.148242	0.371161	0.036733
Vitvi01g01841	21.2493	23.3765	18.4665	26.3452	24.5453	24.6628
Vitvi01g01842	1.40483	1.24565	1.66803	1.33648	1.5579	1.06226
Vitvi01g01843	0.52561	0.41372	0.700057	0.26155	0.213942	0.223494
Vitvi01g01844	55.1957	54.0855	48.285	20.7038	16.7368	16.1656
Vitvi01g01845	5.33791	5.40406	2.9189	23.3211	28.4546	24.0795
Vitvi01g01846	306.171	314.745	263.886	129.588	92.6978	120.831
Vitvi01g01847	1.28035	1.31741	1.07361	1.35064	0.928469	0.864962
Vitvi01g01848	0.026378	0.027784	0	0.069387	0	0.081408
Vitvi01g01852	0.40022	0.385389	0.281472	0.326139	0.295808	0.387649
Vitvi01g01853	0.126042	0.103495	0.04198	0.140326	0.102143	0.055792
Vitvi01g01855	169.319	169.429	184.353	154.663	148.114	143.092
Vitvi01g01856	3.29948	2.98846	1.48667	3.76532	4.45096	4.30867
Vitvi01g01857	38.6581	36.7558	46.9131	28.8259	30.5748	33.0774
Vitvi01g01858	3.46717	4.02543	4.58439	2.25034	1.91099	2.43829
Vitvi01g01859	18.1354	18.613	28.0286	8.11834	4.38953	4.78295
Vitvi01g01860	0	0	0	0	0	0.111834
Vitvi01g01861	1.04798	0.728624	0.745501	1.24841	0.728994	1.32198
Vitvi01g01863	0.373871	0.280576	0.326059	0	0	0
Vitvi01g01864	2.55904	4.78466	1.95625	1.51186	1.60279	1.07488
Vitvi01g01865	6.05657	6.75098	5.50335	1.05991	0.463617	0.207012
Vitvi01g01866	2.64415	0.809142	2.34161	1.38431	1.57597	3.04743
Vitvi01g01867	4.94513	4.65996	4.05188	2.51177	2.74683	2.75475
Vitvi01g01868	0.156778	0.250282	0	0.28358	0.218865	0
Vitvi01g01869	1.60328	1.18262	1.285	0.840861	1.56091	1.11043
Vitvi01g01872	0	0	0	0	0	0.052204
Vitvi01g01873	0.05324	0.056077	0	0.057396	0.053931	0
Vitvi01g01874	7.11805	7.19576	6.05871	11.0573	11.7367	11.8707
Vitvi01g01875	7.71547	7.98491	6.39843	10.1498	10.6682	12.2155
Vitvi01g01876	3.01524	1.58058	2.22329	1.81392	3.48379	1.81541
Vitvi01g01877	27.9817	36.6779	28.0856	70.304	101.848	94.3594
Vitvi01g01878	86.7536	83.1441	54.786	89.7462	95.1808	85.7659
Vitvi01g01880	0.054341	0	0	0.003932	0	0
Vitvi01g01881	2.82494	2.72843	3.23526	3.13566	3.66696	3.98249
Vitvi01g01882	0.823385	0	0.824281	0.213882	0.423643	0
Vitvi01g01883	0.16335	0.34017	0	0.457233	0.426255	0.145761
Vitvi01g01884	0.104853	0.205456	0.120314	0.226076	0.443938	0.108106
Vitvi01g01886	0.362099	0.224009	0	0.1416	0	0.159578
Vitvi01g01887	0.454877	0.375944	0.240821	0.106008	0.402074	0.18245
Vitvi01g01888	1.19811	1.10599	0.573303	0.802167	0.978943	0.185473
Vitvi01g01889	0.05785	0	0	0.093549	0	0
Vitvi01g01892	15.1464	16.3282	12.3907	24.0981	25.6758	23.3176
Vitvi01g01893	7.58041	6.51462	11.2125	6.37587	8.43834	7.35246
Vitvi01g01895	0.404111	0.418811	0.238078	0.402834	0.577975	0.658332
Vitvi01g01897	0.36237	0.563621	0.872631	0	0	0
Vitvi01g01898	1.23074	1.01339	1.29683	0	0	0
Vitvi01g01901	0	0.050894	0.064277	0	0	0
Vitvi01g01902	0.275719	0.101425	0.263309	0	0	0
Vitvi01g01903	18.7731	16.7891	12.6662	6.02097	5.84638	4.9099
Vitvi01g01904	0.102446	0	0.198952	0	0	0
Vitvi01g01905	0.06022	0.20408	0.124119	0.222314	0.211241	0.035458
Vitvi01g01907	0.072597	0.138932	0.149502	0.098294	0.164818	0.094005
Vitvi01g01910	0	0	0	0.039398	0	0
Vitvi01g01915	0	0.292721	0	0.819022	2.05014	0.288009
Vitvi01g01917	0.207511	0.215542	0.225061	0.334705	0.672725	0.637332
Vitvi01g01918	0	0.165203	0.146742	0.174724	1.37268	0.482614
Vitvi01g01919	0	0	0.313643	0.163224	0.494379	0.110869
Vitvi01g01920	0	0.035819	0.094957	0	0	0.051423
Vitvi01g01921	1.36134	1.72683	1.98291	0.185944	0	0
Vitvi01g01922	0	0.380047	0.267707	1.98615	1.13598	0.941795
Vitvi01g01923	0.094132	0.193671	0	0	0	0
Vitvi01g01924	57.4137	56.565	45.0726	88.3412	87.049	81.904
Vitvi01g01925	4.2399	2.23747	3.38401	0.597211	1.53702	1.22938
Vitvi01g01926	2.02942	1.87909	1.31485	0.641287	0.950685	1.16378
Vitvi01g01927	17.5003	18.0856	21.044	20.1956	18.2673	20.2772
Vitvi01g01928	1.17617	0.950754	1.0386	0.196588	0	0
Vitvi01g01931	3.0105	4.01851	0.903621	3.93566	3.79468	3.68509
Vitvi01g01932	5.38425	4.57322	4.67042	0.658677	0.344949	0.557448
Vitvi01g01934	5.7772	4.20671	5.47272	5.58424	1.96552	2.43113
Vitvi01g01935	277.709	248.547	409.848	126.887	137.579	137.81
Vitvi01g01936	0.311363	0.42529	0.360247	0.123528	0.253193	0.15277
Vitvi01g01938	36.2781	34.3302	26.2553	33.3328	32.6962	30.6046
Vitvi01g01939	0	0.043169	0.058506	0.066276	0.125809	0.084513
Vitvi01g01941	2.55173	2.87525	0.92476	0.153128	0.072668	0.036612
Vitvi01g01942	86.901	80.4081	96.1249	103.017	114.37	108.781
Vitvi01g01943	28.2959	25.2789	34.0661	42.0158	44.8988	44.9168
Vitvi01g01944	82.7685	85.6142	116.304	89.9562	99.9016	88.747
Vitvi01g01945	1.84072	1.88369	0.922914	1.8461	1.28417	0.99921
Vitvi01g01946	10.516	10.52	10.6158	2.93457	1.52511	2.7003
Vitvi01g01948	3.76528	2.19024	3.71851	4.50758	4.10659	3.7431
Vitvi01g01949	0.466011	0.262976	0.735927	2.50465	2.46623	1.4219
Vitvi01g01950	0.47381	0	0.914012	0.170267	0.323208	0.162838
Vitvi01g01951	0.402992	0.477294	0.233219	0.260285	0	0.138499
Vitvi01g01952	0.466199	0.305533	0.488073	0.19602	0.218401	0.125617
Vitvi01g01953	0.146617	0.038803	0.036431	0	0.038109	0
Vitvi01g01954	7.06783	6.7158	6.6182	6.44937	5.89141	6.65421
Vitvi01g01955	306.436	338.721	385.493	1026.74	934.959	1049.33
Vitvi01g01956	14.9723	11.9106	11.8516	4.06196	3.0259	3.53517
Vitvi01g01957	20.5394	13.8348	16.0216	8.31309	7.13278	6.91599
Vitvi01g01958	4.20521	2.6905	1.38834	1.28291	0.294716	0.407547
Vitvi01g01959	0.073884	0.041031	0.056359	0	0	0
Vitvi01g01960	5.21124	4.55567	4.90627	9.21348	7.47722	8.5161
Vitvi01g01962	4.9117	6.17059	7.3052	3.41813	3.36265	2.62386
Vitvi01g01965	1.09142	0.387451	0.85193	0.209809	1.47053	0.869504
Vitvi01g01966	0	0	0	0.202879	0	0
Vitvi01g01968	0.69137	0.414083	0.802721	0.623421	0.660535	0.524477
Vitvi01g01969	0	0.121714	0	0.104196	0.178679	0
Vitvi01g01971	178.661	189.935	153.702	277.984	312.903	330.03
Vitvi01g01972	2.41709	3.20699	1.99259	1.66263	1.76294	1.45714
Vitvi01g01973	5.09028	4.71407	4.69938	2.703	3.85124	4.12557
Vitvi01g01974	0.94557	1.10699	1.02026	1.93475	1.34117	1.14811
Vitvi01g01976	246.754	255.03	54.4697	1144.28	1197.97	1171.29
Vitvi01g01978	0.13363	0.140437	0	0.381038	0.409893	0.269362
Vitvi01g01979	311.029	304.941	333.77	22.4348	31.6426	24.1624
Vitvi01g01980	0.41941	0	0	0.226076	0	0.211167
Vitvi01g01981	6.87437	6.24993	6.07285	0.605862	2.30079	2.11394
Vitvi01g01982	0.1224	0	0	0	0	0.165842
Vitvi01g01983	397.925	408.511	329.67	204.508	205.364	187.387
Vitvi01g01984	1.55216	1.03297	0.887217	0.537886	0.817829	0.868195
Vitvi01g01986	17.6143	15.9692	15.2962	15.6924	17.21	16.3542
Vitvi01g01987	2.15986	1.67407	0.491626	0.595518	0.089179	0
Vitvi01g01988	0.467242	0.402486	0.980578	0	0	0
Vitvi01g01990	65.862	63.4309	60.9469	1.79515	1.214	0.617384
Vitvi01g01991	10.9688	7.91997	12.7715	10.9834	10.2648	11.6948
Vitvi01g01992	1.88973	1.51637	1.92563	1.7938	1.61396	2.04256
Vitvi01g01993	30.214	23.5291	28.8771	5.73153	4.07954	3.88414
Vitvi01g01994	2.60304	1.67332	1.78556	1.7614	1.81596	2.63071
Vitvi01g01995	26.8287	27.1791	29.144	30.0516	35.8028	36.5773
Vitvi01g01996	7.30348	7.25731	6.55225	7.36993	6.89046	6.98085
Vitvi01g01997	19.7712	18.0685	19.2908	9.86874	6.75876	8.46814
Vitvi01g01998	187.659	178.468	140.876	146.015	142.441	142.181
Vitvi01g01999	6.10142	4.64673	4.6115	6.02086	4.74209	4.01581
Vitvi01g02000	21.4477	15.5792	16.0003	16.4912	12.3315	12.8743
Vitvi01g02001	3.05237	2.20467	2.98034	2.14019	0.682419	0.525377
Vitvi01g02004	0	0.169735	0	0.142037	0.134811	0
Vitvi01g02006	0	0	0	0	0.925496	0.201128
Vitvi01g02007	0.118144	0	0	0.127367	0.179001	0.369083
Vitvi01g02009	2.47186	2.57236	3.14047	0.39609	0.127365	0.380519
Vitvi01g02012	0	0	0	0.278724	0	0
Vitvi01g02013	0	0	0	0.097053	0.046367	0.092195
Vitvi01g02017	0.203953	0.77207	1.33656	0.938811	0.8902	0.483063
Vitvi01g02021	1.74519	1.87754	1.91199	2.05348	2.1645	1.60036
Vitvi01g02022	7.66751	6.42478	7.8983	5.94375	6.27719	7.04878
Vitvi01g02023	123.33	127.414	136.094	102.303	105.769	107.12
Vitvi01g02024	69.4029	69.9485	34.5447	181.92	231.367	233.897
Vitvi01g02025	0	0	0	0.281653	0	0.127926
Vitvi01g02026	1.30798	0.738095	1.6182	0.821364	1.80815	1.10373
Vitvi01g02027	2.37621	1.99334	3.5579	2.32603	2.56615	2.43038
Vitvi01g02028	12.4925	15.0609	16.0499	8.06881	9.11838	9.71459
Vitvi01g02029	8.08747	8.67832	5.07765	0.329149	0	0
Vitvi01g02030	9.46505	8.46842	9.41737	4.37459	4.95067	1.85984
Vitvi01g02031	20.7612	35.773	21.0057	88.1586	91.845	118.752
Vitvi01g02034	0.158359	0.524229	0.351824	0.993731	0.573342	0.495557
Vitvi01g02035	1.18163	0.812776	0.637511	3.73119	2.24537	1.38626
Vitvi01g02036	309.067	318.915	505.83	305.707	349.418	381.286
Vitvi01g02037	0	0	0.029567	0.211676	0	0
Vitvi01g02038	0.19068	0.102471	0.249602	0	0.298634	0.17988
Vitvi01g02039	0.795189	0.6102	1.28938	1.34617	1.77283	1.37997
Vitvi01g02040	1.85348	1.27889	0.816017	1.05311	1.14715	0.355438
Vitvi01g02041	0	0.217299	0	0.305133	0.034617	0.19429
Vitvi01g02043	0	0	0	0	0.047689	0
Vitvi01g02044	0	0.107827	0.442842	0	0	0.31664
Vitvi01g02046	0.033763	0.088906	0	0.054598	0.034547	0
Vitvi01g02047	4.42813	4.01858	2.91545	4.23726	3.50483	2.85383
Vitvi01g02048	4.22338	5.84818	5.01775	4.46353	5.75098	3.3129
Vitvi01g02049	0.222228	0.202078	0.182543	0.751481	0.642126	0.590476
Vitvi01g02050	0.306056	0.412632	0.279457	0	0.208775	0.105184
Vitvi01g02052	7.60008	6.25299	5.66325	4.9167	6.09745	6.01993
Vitvi01g02053	15.7675	13.2245	9.16251	8.15649	8.38326	8.49074
Vitvi01g02054	0	0	0	0.195174	0	0
Vitvi01g02056	655.983	629.656	762.565	662.97	700.456	710.4
Vitvi01g02057	19.617	18.271	18.5423	32.6211	28.2446	26.5912
Vitvi01g02058	31.0635	30.5681	33.279	53.0077	41.4156	42.7779
Vitvi01g02059	0.89343	0.534537	0.209012	0.941888	0.694211	0.593497
Vitvi01g02060	0.80965	1.11083	0.211096	0.639334	0.849879	0.489415
Vitvi01g02061	50.5448	55.4455	83.2635	113.484	106.94	119.506
Vitvi01g02062	0	0.085872	0	0	0	0
Vitvi01g02065	4.38001	4.57953	4.29209	3.50902	4.43548	2.82479
Vitvi01g02067	58.3871	54.7149	74.1057	59.7631	58.9754	59.442
Vitvi01g02069	1.1126	0.566931	0.246092	2.13893	0.416035	0.748334
Vitvi01g02070	0	0.08681	0	0	0	0
Vitvi01g02071	1.10593	0.950645	0.262207	1.39927	1.61007	1.35489
Vitvi01g02078	0.18698	0.380721	0.594446	0.25748	0.729708	0.688419
Vitvi01g02079	6.12035	5.58017	7.95531	2.53801	1.21707	1.87546
Vitvi01g02080	59.0276	56.5508	64.1055	55.0368	57.1062	60.5139
Vitvi01g02081	50.9773	48.3301	71.2891	18.6582	19.5723	22.3357
Vitvi01g02082	0	0	0	0	0.019595	0
Vitvi01g02083	0.587174	0.318777	1.06312	0.217033	0.620033	0.854471
Vitvi01g02084	0.922369	0.762219	1.30029	0.589951	1.87326	1.16206
Vitvi01g02085	0.706746	0.537228	0.486165	0.602825	0.664252	0.232001
Vitvi01g02086	0.569245	0.892296	1.02554	1.02994	1.58621	1.08733
Vitvi01g02089	0.231237	0.054651	0.075069	0.083904	0.079105	0.173772
Vitvi01g02091	53.1335	49.9105	67.9652	48.7321	51.2424	54.5418
Vitvi01g02092	77.1246	74.0315	61.0669	24.6326	21.6663	18.5975
Vitvi01g02093	69.783	67.094	45.3761	40.7879	36.4042	33.6957
Vitvi01g02096	39.7226	35.5084	29.7395	23.2957	7.31779	7.95873
Vitvi01g02097	0.220379	0.180145	0.159695	0.602689	0.115639	0.114968
Vitvi01g02098	33.1302	34.3135	28.03	82.5248	82.8768	69.6388
Vitvi01g02099	28.1347	29.5971	25.2164	35.2026	19.1715	20.169
Vitvi01g02100	0	0.068609	0.09424	0.140444	0.243715	0.455557
Vitvi01g02101	11.7379	12.1519	8.51573	12.249	10.9816	9.82671
Vitvi01g02122	0	0	0	0	0	0.521099
Vitvi01g02127	73.7441	66.4889	73.7961	68.05	71.5967	72.5504
Vitvi01g02129	2.43958	3.12876	4.26769	3.40068	2.63782	2.63053
Vitvi01g02132	3.68885	3.08385	1.76182	12.1035	5.88211	0.824845
Vitvi01g02136	32.5831	30.3526	28.4668	34.2295	24.1402	20.8532
Vitvi01g02139	13.505	14.3686	16.847	10.14	9.27932	9.64335
Vitvi01g02150	8.05369	6.93247	5.6429	9.40284	6.68843	6.87607
Vitvi01g02154	0	0	0	0.030143	0.091882	0
Vitvi01g02155	0.144074	0.102467	0	0.069231	0	0
Vitvi01g02157	7.79837	6.76006	5.64089	4.78482	2.74581	3.97018
Vitvi01g02158	0.12585	0	0	0	0.131309	0
Vitvi01g02160	6.87847	8.41189	8.99178	11.1176	9.65061	9.17829
Vitvi01g02174	0.509705	0.762821	0.343326	1.47109	1.22853	1.0627
Vitvi01g02178	1.36631	0.339819	0.81296	0.910101	0.916616	1.5085
Vitvi01g02182	0.104238	0	0	0	0	0
Vitvi01g02188	1.36689	1.42971	1.15568	7.87875	5.1449	5.8279
Vitvi01g02194	0	0.220391	0	0.648317	0.355671	0.471927
Vitvi01g02195	0.260288	0.172805	0.100022	0.186867	0.459172	0.390168
Vitvi01g02196	1.08825	1.24589	1.39498	5.60169	8.38868	6.16797
Vitvi01g02197	0	0.023005	0	0.130881	0.191043	0.112117
Vitvi01g02198	0.014988	0.046377	0.054211	0.415851	0.578847	0.280863
Vitvi01g02199	0	0	0	0.242181	0.721045	0.289228
Vitvi01g02200	0	0	0	0.447535	0.680727	0.374403
Vitvi01g02201	0.013203	0.019867	0.035276	0.240242	0.294798	0.210676
Vitvi01g02203	0.327481	0.306924	0.211675	0.39353	0.52396	0.639586
Vitvi01g02204	0	0	0	0.242402	0	0
Vitvi01g02209	0.118016	0.157512	0.20624	0	0	0
Vitvi01g02210	0.236178	0.27868	0.086071	0	0	0
Vitvi01g02212	1.88399	2.68525	0.554914	1.34005	1.08226	1.05322
Vitvi01g02214	0	0	0	0.087797	0.041665	0.041983
Vitvi01g02215	0	0	0	0.132804	0.098581	0
Vitvi01g02219	0.146053	0	0	0	0	0
Vitvi01g02220	0.803907	0.628877	0.57039	0.186564	0.544147	0.31578
Vitvi01g02224	0.154041	0.26146	0.080194	0.119512	0.378104	0.455099
Vitvi01g02226	0.501812	0.293633	0.468182	0	0.195549	0
Vitvi01g02227	0.153127	0.161396	0.155361	0.473607	0.546043	0.723216
Vitvi01g02228	8.20228	8.59175	5.70468	3.81244	3.02364	2.22126
Vitvi01g02229	13.5109	15.6353	13.583	12.0057	7.85091	6.37164
Vitvi01g02230	1.76965	2.8974	1.22264	0.743384	0.527997	0.710949
Vitvi01g02231	1.2486	1.59465	1.41586	0.565592	0.282105	0.354415
Vitvi01g02232	9.13605	8.76084	8.02803	3.18706	1.01231	1.38993
Vitvi01g02234	0	0.285678	0.217579	0.26739	0	0.155053
Vitvi01g02235	0	0.078886	0	0	0	0
Vitvi01g02238	0.016173	0	0	0	0	0
Vitvi01g02242	0.16269	0.116711	0	0	0	0
Vitvi01g02243	0	0.037227	0.051135	0.151225	0.108251	0.024294
Vitvi01g02246	0	0	0	0.019557	0	0
Vitvi01g02248	2.32237	1.94332	2.90306	1.06884	1.20589	1.62306
Vitvi01g02251	0.116647	0	0	0.183199	0.047742	0
Vitvi01g02252	0	0.033938	0.046617	0	0.016484	0.033221
Vitvi01g02254	0.513009	0.531767	0.24856	0.2645	0.075171	0.126522
Vitvi01g02258	85.7254	108.888	167.358	79.3378	71.2802	93.6169
Vitvi01g02259	0.046575	0.048147	0	0.050804	0.036164	0.023889
Vitvi01g02261	5.89872	4.359	3.90619	1.07759	0.440149	0.387284
Vitvi01g02263	2.64241	2.64153	3.00998	1.45379	0.308021	1.04668
Vitvi01g02265	48.7034	39.8289	52.4947	13.1495	5.74389	4.45575
Vitvi01g02267	0	0	0	0	0.065244	0.068337
Vitvi01g02268	157.695	154.075	187.715	161.026	168.557	180.818
Vitvi01g02269	363.829	333.867	399.086	292.266	323.131	322.65
Vitvi01g02270	251.827	233.541	344.287	215.972	241.922	247.561
Vitvi01g02271	4.98095	4.32951	4.44742	3.66596	3.02957	3.38932
Vitvi01g02272	14.9512	14.5208	13.6974	21.8217	24.0366	23.1765
Vitvi01g02274	48.8002	43.9729	73.1467	31.7863	28.2694	29.1388
Vitvi01g02275	5.00716	5.1989	4.28928	0.763034	0.489026	1.227
Vitvi01g02276	108.294	111.382	112.098	107.702	124.837	128.518
Vitvi01g02278	38.6748	37.7655	35.68	31.2227	30.8072	30.1392
Vitvi01g02280	0	0	0	0.133861	0	0.11542
Vitvi01g02283	26.6589	29.8078	19.0094	20.0614	19.372	14.278
Vitvi01g02286	0.125823	0	0	0	0	0
Vitvi01g02289	80.2413	74.9366	88.7983	64.0984	71.47	66.1932
Vitvi01g02290	10.0786	7.7892	9.93687	9.40194	10.0572	8.1191
Vitvi01g02291	10.1491	10.2431	15.0835	6.80612	8.23754	8.00228
Vitvi01g02293	6.40729	6.6584	4.21748	0.825691	1.20155	0.216653
Vitvi01g02295	0	0	0	0	0	0.14826
Vitvi01g02296	15.8824	13.4483	7.97808	7.37531	4.58994	4.92138
Vitvi01g02298	57.3791	54.9315	66.3199	112.256	123.552	118.153
Vitvi01g02299	2.47739	2.31882	1.31501	0.234942	0.222413	0.391465
Vitvi01g02300	0.387585	0.569865	0.745499	0.813248	0.53051	0.533299
Vitvi01g02301	1.17267	1.46688	1.5477	0.437884	0.321755	0.22618
Vitvi01g02303	0	0.146441	0.20048	0.749424	0	0.187824
Vitvi01g02304	1.0822	0.919865	3.11165	0.999824	1.04046	1.36264
Vitvi01g02305	0.235426	0.566998	0.886449	0.592913	0.445935	0.335442
Vitvi01g02306	0.523733	0.323621	0.969644	0	0.339875	0.871873
Vitvi01g02307	0.430603	0.44547	1.40173	0.342022	0.340189	0.276495
Vitvi01g02309	0.224135	0.265211	0.89405	0.425281	0.348673	0.248275
Vitvi01g02310	0.09835	0	0	0	0.094407	0
Vitvi01g02311	0	0	0	0	0.081512	0
Vitvi01g02312	0.445002	0.37595	0.439313	0.24693	0.188387	0.406523
Vitvi01g02314	0.240107	0.141395	0.635342	0.277274	0.373927	0.405124
Vitvi01g02315	1.8289	2.5615	9.94142	1.73525	0	2.50048
Vitvi01g02316	6.37437	3.90492	19.5185	2.54629	2.04572	3.10018
Vitvi01g02317	1.24684	1.11477	3.89303	0.512356	0.84493	1.02858
Vitvi01g02318	0.47268	0.530879	1.77158	0.525172	0.441973	0.586258
Vitvi02g00001	38.0487	37.3089	37.3331	55.5469	63.9993	61.0382
Vitvi02g00002	0.590584	0.50109	0.5699	0.659312	0.490657	0.558241
Vitvi02g00005	56.3896	58.864	46.208	63.59	65.0237	56.7973
Vitvi02g00006	10.3013	9.27923	5.46222	6.85895	5.98935	8.03633
Vitvi02g00007	49.9612	48.5762	29.5662	50.8795	51.967	44.6845
Vitvi02g00008	94.7013	98.4767	81.7684	124.7	131.178	128.615
Vitvi02g00009	54.5462	56.3123	47.1269	61.0803	67.7026	61.8376
Vitvi02g00011	0.025925	0.062999	0.248027	0.128745	0	0.185619
Vitvi02g00012	74.3249	70.5999	67.7942	62.0435	71.4189	69.0962
Vitvi02g00013	48.6372	48.6196	42.5676	11.1028	9.71719	11.9835
Vitvi02g00014	4.57714	5.74812	4.32107	9.0841	9.4539	10.3694
Vitvi02g00015	0.818692	0.311003	0.289814	0.304249	0	0.152561
Vitvi02g00016	4.97355	5.08188	5.05599	2.31524	1.76149	1.79134
Vitvi02g00017	4.16468	4.34434	2.03581	0.700999	1.24273	1.6381
Vitvi02g00018	2.32307	2.07223	1.22373	2.66354	3.07491	2.8175
Vitvi02g00019	0	0.080305	0.25597	0	0	0
Vitvi02g00020	0.562018	1.25147	0.485442	4.83381	5.47307	2.68132
Vitvi02g00022	0.828246	1.03849	0.707944	1.07731	1.19783	1.65813
Vitvi02g00023	22.9067	22.7284	15.5458	9.36933	9.91324	9.04453
Vitvi02g00025	12.9488	12.4119	16.0598	9.80667	4.26035	5.6763
Vitvi02g00027	7.0445	7.22597	8.7604	8.31426	6.37697	7.23522
Vitvi02g00029	8.19693	8.62386	6.9311	8.04726	3.73646	6.153
Vitvi02g00030	47.7851	46.3349	50.7772	37.7142	40.0152	36.8457
Vitvi02g00031	19.3988	15.5031	13.5882	11.1761	11.033	10.6383
Vitvi02g00032	11.0096	10.471	9.06352	12.2866	8.72566	5.15978
Vitvi02g00034	65.2242	69.4623	54.9289	37.9121	34.3406	33.7415
Vitvi02g00035	23.2632	19.7648	16.05	17.8327	15.932	15.3256
Vitvi02g00037	82.7965	75.8344	87.6452	45.8036	46.6615	42.5736
Vitvi02g00038	0.315921	0.199835	0.099613	0	0	0.225042
Vitvi02g00039	61.1717	56.3171	31.0393	4.21158	0.438183	0.946584
Vitvi02g00040	0	0.131076	0.118801	0.177875	0.125315	0.043195
Vitvi02g00041	5.78035	5.38984	4.54505	4.52807	4.00625	4.27344
Vitvi02g00043	20.5823	21.1442	18.0841	28.2608	26.509	29.3015
Vitvi02g00044	139.167	136.456	123.379	105.811	93.4661	93.0918
Vitvi02g00045	14.9532	14.1671	10.5058	15.2733	14.5232	14.123
Vitvi02g00046	31.2208	31.4709	27.4638	62.3012	45.3555	52.1156
Vitvi02g00047	0	0	0	0	0.065167	0
Vitvi02g00048	9.0954	9.0857	5.53223	5.09863	4.83368	1.72645
Vitvi02g00049	2.23702	0.319176	0	0	0	0
Vitvi02g00050	0.149967	0.231131	2.58293	1.36643	0.487185	0.368463
Vitvi02g00051	2.32787	1.64925	0.913862	0.503781	0.928147	0.9475
Vitvi02g00056	0	0.046312	0	0	0	0
Vitvi02g00059	285.894	277.225	292.856	326.729	382.073	385.135
Vitvi02g00060	0.054863	0.051318	0.035768	0.119767	0.145837	0.108852
Vitvi02g00062	17.3486	15.5336	8.66644	13.2535	11.7568	10.987
Vitvi02g00063	1.68797	1.75993	0.899984	4.04695	4.69359	5.08972
Vitvi02g00065	42.4778	44.5878	37.3282	47.4645	48.2456	50.8555
Vitvi02g00066	0.201387	0.466373	0	1.28129	1.42457	1.33102
Vitvi02g00067	149.565	154.926	186.774	179.958	174.963	183.281
Vitvi02g00068	1.99482	1.4393	1.04188	1.17377	0.858226	0.770478
Vitvi02g00071	12.3762	12.2765	15.9352	5.43422	4.81087	5.37118
Vitvi02g00073	59.2888	62.3832	74.7465	63.9827	62.053	63.6887
Vitvi02g00075	5.99848	6.6491	4.56138	9.8272	11.4411	10.7041
Vitvi02g00076	3.82619	5.15755	2.61715	3.04477	3.09047	2.25786
Vitvi02g00077	0.45637	0.310773	0.212165	0.2793	0.317654	0.513573
Vitvi02g00078	18.0906	18.2282	11.2874	24.107	24.1918	23.7637
Vitvi02g00079	1.50042	1.87696	0.496737	2.45297	2.45641	1.89285
Vitvi02g00080	141.798	154.034	235.645	168.962	167.747	194.458
Vitvi02g00081	0.120419	0.233651	0.053848	0.100643	0.107211	0.172256
Vitvi02g00082	0.122735	0.177665	0.1324	0.328624	0.381691	0.429781
Vitvi02g00083	0.344135	0.335791	0.205442	2.13715	2.60563	2.09444
Vitvi02g00085	0.181098	0.292309	0.092231	0.950387	0.863888	1.13798
Vitvi02g00086	0.700721	0.670895	0.570889	0.05364	0.128744	0.078254
Vitvi02g00087	127.025	118.105	157.704	135.588	151.334	163.114
Vitvi02g00088	10.141	10.4549	6.94962	8.2257	6.90241	7.06301
Vitvi02g00089	15.3383	15.9914	9.30956	17.4454	15.1988	14.5536
Vitvi02g00090	0.354855	0.597961	0.173972	0.690789	1.25599	1.32336
Vitvi02g00091	0	0	0.037525	0.0282	0.055956	0.112765
Vitvi02g00092	132.073	147.045	266.095	194.894	189.306	201.195
Vitvi02g00093	0.040156	0.098128	0.116196	0	0.163259	0.207012
Vitvi02g00095	27.8089	24.8822	33.3746	57.1376	49.2017	48.3878
Vitvi02g00096	0.592727	0.408671	0.380573	0.14179	0	0
Vitvi02g00097	0.807141	1.1074	0.46848	0.705631	0.739471	0.602592
Vitvi02g00098	12.9852	12.512	8.61368	14.7404	15.8532	13.6351
Vitvi02g00099	0.241659	0.199093	0.164083	1.04672	0.771048	0.38483
Vitvi02g00100	20.6136	20.9229	18.078	24.799	23.4523	26.8474
Vitvi02g00101	3.52065	4.1272	6.69114	7.41235	5.37567	5.27038
Vitvi02g00103	90.4264	88.8633	81.6061	66.1824	72.1994	72.4921
Vitvi02g00105	9.61032	8.47023	6.28251	6.33082	7.07226	6.02167
Vitvi02g00106	17.6458	20.6655	20.0606	11.2668	11.6701	12.5469
Vitvi02g00109	70.7825	73.4098	73.8774	29.634	27.3633	28.6166
Vitvi02g00110	2.32259	2.1468	2.01802	0.107089	0.031847	0.051208
Vitvi02g00111	10.7986	12.417	10.6339	11.0143	9.33015	8.32884
Vitvi02g00112	4.67734	4.66106	6.80185	0.358325	0.337813	0.462914
Vitvi02g00113	2.42454	2.27644	1.92844	1.78503	0.817807	0.936366
Vitvi02g00114	4.37549	5.56795	3.52591	11.1877	2.64653	1.20382
Vitvi02g00115	1.90667	1.58431	1.72118	1.11313	1.39207	1.26513
Vitvi02g00116	0.353877	0.248492	0.845352	0	0	0
Vitvi02g00117	1614.53	1621.77	1590.24	1263.79	1239.31	1268.94
Vitvi02g00118	34.5294	34.8414	45.6312	23.2311	23.104	27.1644
Vitvi02g00119	57.2339	62.7239	104.445	107.307	119.109	129.582
Vitvi02g00120	1.03084	1.27616	0.529089	1.03535	0.580329	0.881235
Vitvi02g00121	25.385	20.7627	15.543	1.12149	0.757441	0.5009
Vitvi02g00123	21.175	19.5726	16.1821	16.4922	14.7298	14.0403
Vitvi02g00125	7.62733	8.49935	4.32192	3.28649	2.45571	2.32825
Vitvi02g00126	0.079972	0.078205	0	0.166043	0	0.121784
Vitvi02g00127	34.1192	34.7338	42.0421	52.7685	54.0318	54.2742
Vitvi02g00128	107.183	112.378	101.043	277.872	290.45	281.563
Vitvi02g00129	15.3407	15.6591	13.4995	14.4196	19.1487	16.6181
Vitvi02g00130	73.0233	72.0505	73.4436	22.5311	17.9213	16.0282
Vitvi02g00131	11.373	10.8698	12.146	12.0907	14.25	14.7229
Vitvi02g00132	58.0566	54.7069	59.2645	46.2539	49.2623	43.7219
Vitvi02g00133	3.78064	4.58935	5.17942	1.36197	1.14378	1.50909
Vitvi02g00135	9.78398	11.7955	9.07501	16.0153	16.0512	14.929
Vitvi02g00136	3.52847	3.18045	3.10992	2.90087	2.9278	2.63185
Vitvi02g00137	16.1392	14.0366	12.945	11.0305	9.59171	4.8458
Vitvi02g00138	127.679	129.191	94.0227	144.404	136.319	127.155
Vitvi02g00139	2.41944	2.24334	0.935567	2.76587	2.72701	2.57161
Vitvi02g00141	0	0	0	0	0.026025	0.040551
Vitvi02g00143	9.41388	9.12566	8.96049	10.1254	8.62725	8.3561
Vitvi02g00144	49.7938	51.1327	44.2659	49.4707	53.6253	52.8409
Vitvi02g00145	27.5684	24.2719	21.1506	39.1859	43.6097	38.0703
Vitvi02g00146	11.4211	10.6205	10.9963	8.54868	8.77803	10.8773
Vitvi02g00147	0.179533	0.094551	0.129874	0.387098	0.50518	0.646323
Vitvi02g00149	52.9029	58.0756	72.6372	38.9799	33.2529	36.518
Vitvi02g00150	0.229572	0.280559	0	0	0	0
Vitvi02g00151	0	0.128461	0.088226	0.128414	0.110055	0.062873
Vitvi02g00152	0	0.197556	0	0.040905	0.178497	0.35567
Vitvi02g00153	8.12048	8.58828	4.27775	12.0457	13.4964	10.1539
Vitvi02g00155	17.3681	17.6354	16.0262	17.1094	19.2506	17.2532
Vitvi02g00156	6.37085	6.06314	4.3947	0.916936	0.775669	0.275937
Vitvi02g00157	11.831	11.7459	13.4871	10.7435	9.0481	9.27645
Vitvi02g00158	9.55568	8.07724	8.98383	6.34259	6.57106	8.13866
Vitvi02g00159	40.9552	36.9881	41.3323	26.2019	31.4634	30.6067
Vitvi02g00160	22.6464	23.5687	37.379	2.2911	2.12004	2.07781
Vitvi02g00161	1065.54	1074.6	1076.77	927.656	824.048	834.029
Vitvi02g00162	0.047948	0.103069	0	0	0	0
Vitvi02g00163	2.68958	3.33403	1.76581	2.59228	2.25074	2.17108
Vitvi02g00169	0	0	0	0.090832	0	0.04214
Vitvi02g00171	0.052737	0.055178	0	0	0.040472	0.097469
Vitvi02g00173	0	0	0.048095	0	0	0
Vitvi02g00175	13.6445	11.7288	8.38482	3.51701	2.90077	4.28693
Vitvi02g00176	127.187	126.156	119.653	119.435	128.932	132.355
Vitvi02g00177	0.999055	0.723576	0.499997	1.21472	1.73245	1.59526
Vitvi02g00178	0.837649	0.658487	0.689616	1.76719	1.19644	1.25154
Vitvi02g00179	0.601949	0.400905	0.497747	0.308976	0.408456	0.437981
Vitvi02g00180	4.84867	5.58564	2.92343	6.34451	5.30056	4.97663
Vitvi02g00181	0	0	0	0	0	0.053305
Vitvi02g00182	91.6204	95.1941	77.4649	149.346	162.347	175.64
Vitvi02g00184	35.1644	34.2597	31.6478	21.4025	23.0997	24.3044
Vitvi02g00186	4.84454	4.66488	3.42671	1.86243	1.60601	2.25512
Vitvi02g00187	158.396	158.289	142.634	114.334	111.508	120.859
Vitvi02g00188	20.2953	18.1235	11.7556	14.4084	15.0438	12.165
Vitvi02g00189	47.1444	49.3349	42.179	61.1979	65.829	62.3608
Vitvi02g00191	35.5934	38.7829	22.1331	17.2085	16.3684	15.7997
Vitvi02g00192	0	0	0	0.768396	1.59921	0.829419
Vitvi02g00194	2.68299	3.20473	1.60794	2.51402	2.50209	2.68422
Vitvi02g00198	13.9664	14.9683	7.93258	13.2656	9.47816	9.2166
Vitvi02g00199	17.7724	16.6084	6.76428	42.5309	44.8155	37.5445
Vitvi02g00200	43.9843	41.6347	37.4572	14.0167	17.0409	15.2749
Vitvi02g00201	9.29643	10.4732	7.89545	5.21791	5.67685	5.24191
Vitvi02g00202	0.278967	0.23884	0.101353	0.765387	1.05058	0.730774
Vitvi02g00204	11.5972	12.3317	8.46978	16.6171	15.4142	15.6578
Vitvi02g00205	67.4413	71.7569	74.3468	83.8722	89.2548	93.8279
Vitvi02g00207	15.6875	14.1785	9.57772	13.6507	14.3814	13.0413
Vitvi02g00208	15.3332	10.915	9.82473	7.79711	10.1037	8.58344
Vitvi02g00209	7.68368	6.77604	7.60858	2.18695	2.12514	2.07751
Vitvi02g00210	23.1502	26.1281	25.7461	17.1877	17.3646	18.9358
Vitvi02g00211	6.75863	7.74097	7.60398	4.61774	4.19574	7.573
Vitvi02g00212	28.5216	28.6673	24.2593	32.597	37.9702	35.3475
Vitvi02g00213	62.3243	66.3108	61.4556	38.384	42.6728	46.5966
Vitvi02g00214	48.2391	47.8111	48.582	52.9571	59.3505	61.152
Vitvi02g00215	7.33548	6.79804	8.14893	2.97476	3.97291	3.7153
Vitvi02g00216	0.176742	0.173596	0.05463	0.079558	0.037755	0.065308
Vitvi02g00218	26.5056	25.0793	17.5186	31.5131	30.0839	27.2132
Vitvi02g00219	31.4479	33.5851	27.8346	118.595	110.909	109.705
Vitvi02g00220	0.479384	0.270499	0.301145	0.223538	0.287637	0.188399
Vitvi02g00221	40.921	41.4528	30.1575	58.4346	60.7696	57.5776
Vitvi02g00222	187.449	174.863	150.576	245.27	270.299	264.247
Vitvi02g00223	0.535554	0.482543	1.01912	3.92039	4.53301	4.26603
Vitvi02g00224	3.36058	5.20678	3.96616	9.33886	10.2614	8.80648
Vitvi02g00225	7.38019	7.23281	9.52566	2.48837	1.93149	2.56886
Vitvi02g00226	0	0	0	0.547107	0.205548	0.145987
Vitvi02g00227	23.0242	22.9193	16.5166	22.9546	23.7088	24.3079
Vitvi02g00228	17.3792	18.284	20.7152	9.02457	5.30636	4.25915
Vitvi02g00230	0.277564	0.208927	0.229584	0.192456	0.040592	0.081804
Vitvi02g00231	0	0.044925	0.152009	0	0	0
Vitvi02g00232	12.0526	8.96899	7.29803	0.071174	0	0
Vitvi02g00235	2.32542	1.71747	0.946612	0.057315	0	0
Vitvi02g00236	0	0	0	0.14812	0	0
Vitvi02g00237	136.248	142.895	162.206	191.28	213.314	226.822
Vitvi02g00238	0.643765	1.17658	1.08414	3.4458	5.23884	4.36201
Vitvi02g00239	0	0	0	0.044305	0	0
Vitvi02g00241	0.057062	0.060104	0	0	0	0.058833
Vitvi02g00244	0	0	0.0384	0	0	0
Vitvi02g00245	46.5482	42.4873	42.0457	33.7687	38.5115	40.832
Vitvi02g00246	18.8055	19.117	15.7431	32.3358	32.1709	30.3438
Vitvi02g00247	45.8324	47.3925	39.0844	62.4556	61.7768	56.3708
Vitvi02g00248	19.7734	22.637	19.1378	52.1215	57.9428	52.8245
Vitvi02g00249	330.91	308.795	364.085	271.064	291.966	287.343
Vitvi02g00250	101.471	89.8406	108.233	89.626	85.0179	84.0486
Vitvi02g00251	84.8312	84.6431	99.3232	248.152	231.136	268.807
Vitvi02g00255	32.2505	29.5703	29.0131	21.9879	20.1412	17.9649
Vitvi02g00256	13.8219	12.2854	11.5691	5.74187	5.31762	5.71231
Vitvi02g00257	2.3542	3.26191	2.24077	0.500872	0.196504	0.102243
Vitvi02g00258	7.08605	6.5622	6.25246	0.228928	0.351929	0.322638
Vitvi02g00260	0.052833	0.113381	0	0.665279	0.454568	0.716412
Vitvi02g00261	10.7613	10.919	9.43609	5.51534	6.18655	5.87789
Vitvi02g00262	0.306027	0	0	0	0	0
Vitvi02g00263	224.463	208.817	192.509	161.7	50.7465	51.2688
Vitvi02g00264	0	0	0	0.255189	0	0
Vitvi02g00265	0	0	0	0.433449	0	0
Vitvi02g00267	0	0	0	1.0094	0	0
Vitvi02g00270	16.7224	17.3298	9.84675	12.1666	13.8916	13.5034
Vitvi02g00271	0	0.075948	0	0	0	0
Vitvi02g00273	18.7429	18.928	24.6935	24.0392	16.8108	18.6367
Vitvi02g00274	145.002	135.073	197.839	128.721	140.051	151.307
Vitvi02g00275	1.87396	1.75491	1.80246	1.09842	0.391551	0.316232
Vitvi02g00276	0	0.154358	0	0.710943	0.754796	0.719859
Vitvi02g00277	44.6103	48.5059	48.5745	67.6305	66.4231	61.957
Vitvi02g00278	0.183221	0.260283	0.467436	0.863928	1.19408	1.03895
Vitvi02g00279	6.22936	6.13508	3.70617	6.40041	6.97123	5.81556
Vitvi02g00280	0.065417	0	0	0.219019	0.332324	0.628388
Vitvi02g00282	15.1503	12.8038	13.7288	9.91306	12.2644	13.7009
Vitvi02g00283	21.162	19.4702	15.054	22.0057	23.1643	21.1707
Vitvi02g00284	28.7993	32.3887	22.1698	42.8109	42.6514	42.6927
Vitvi02g00286	0.164474	0.08662	0.118981	0.026302	0.084147	0.313437
Vitvi02g00288	0.082767	0	0	0.267686	0.255493	0.172395
Vitvi02g00290	38.2266	36.4405	39.1747	56.3838	61.3253	61.3223
Vitvi02g00291	28.02	32.9756	31.0715	57.3976	63.4873	60.8721
Vitvi02g00293	5.82942	6.22489	3.89239	2.37048	1.56995	2.714
Vitvi02g00294	3.48011	3.33156	3.29655	4.23014	3.86066	3.78212
Vitvi02g00295	0.430858	0.157851	0.243926	0.098024	0.398309	0.134402
Vitvi02g00296	185.079	189.574	158.12	198.313	202.14	188.117
Vitvi02g00297	36.8844	38.4947	26.284	41.0338	37.2213	37.6658
Vitvi02g00298	33.1701	34.0119	24.0147	31.7446	7.61686	9.65795
Vitvi02g00301	9.60525	9.03386	13.6207	3.22729	1.15495	1.49937
Vitvi02g00303	0.590699	0.384388	0.34755	0.129485	0.028686	0.121544
Vitvi02g00308	9.50877	9.15044	4.81696	15.7417	14.9499	13.75
Vitvi02g00309	9.2764	8.83611	7.96812	7.62827	9.53812	8.7087
Vitvi02g00310	1186.66	1255.91	1449	1784.88	1692.13	1827.8
Vitvi02g00311	57.2222	55.6024	63.6789	50.802	51.9239	53.1886
Vitvi02g00313	5.05319	4.56123	2.46749	3.45842	3.53764	3.37965
Vitvi02g00314	8.023	8.20217	6.53408	1.0028	0.894918	1.03406
Vitvi02g00315	16.129	16.8316	19.393	14.0921	12.1137	13.0586
Vitvi02g00316	0.328738	0.163147	0	0.203638	0.257489	0.192079
Vitvi02g00317	0	0.118024	0.032663	0	0	0.023276
Vitvi02g00318	26.8366	22.2931	22.6139	14.2682	14.1229	13.5552
Vitvi02g00319	3.82915	3.6828	3.24768	3.79854	3.92775	4.27164
Vitvi02g00320	0.790941	0.58373	0.345401	0.357544	0.423136	0.381664
Vitvi02g00322	19.408	17.0804	16.971	20.7229	21.5373	21.4806
Vitvi02g00324	35.005	37.4255	37.711	25.1059	25.4274	29.5955
Vitvi02g00325	1.29678	1.95864	2.08054	1.06704	0.939103	1.91894
Vitvi02g00326	128.982	129.196	136.405	141.589	153.001	140.812
Vitvi02g00327	7.46205	6.23125	2.45728	13.2305	12.3529	19.8382
Vitvi02g00328	5.92675	6.41324	3.86982	6.33713	6.85378	6.22223
Vitvi02g00329	8.77909	9.17013	6.45714	12.0812	11.8048	8.33738
Vitvi02g00330	14.7666	12.7493	19.7447	24.0636	30.1545	29.2478
Vitvi02g00331	17.2374	16.6374	9.30422	18.0799	23.831	21.6125
Vitvi02g00332	1.39159	0.978022	0	0.601664	0.812988	0.405682
Vitvi02g00333	1519.5	1476.66	1446.42	936.171	986.303	1012.56
Vitvi02g00334	0.453487	0.130256	0	0.198482	0	0.095388
Vitvi02g00335	43.3082	45.9656	56.6054	32.1767	33.699	38.2549
Vitvi02g00337	1.48862	1.63487	1.40823	1.44965	1.45803	1.57198
Vitvi02g00338	103.357	102.602	82.1761	41.0893	27.2632	27.2249
Vitvi02g00339	6.51074	6.32527	5.14243	4.28155	3.73935	3.4594
Vitvi02g00340	2.12167	1.25899	1.84375	1.36515	1.39491	1.71687
Vitvi02g00341	27.2118	27.6565	23.4155	32.4347	36.9893	35.0311
Vitvi02g00342	2.79865	2.1842	1.16979	2.01791	2.67002	2.11574
Vitvi02g00343	2.22069	2.30349	3.14141	2.08667	2.18354	2.30496
Vitvi02g00344	9.47738	10.3753	12.5557	7.06982	6.61223	6.27822
Vitvi02g00346	3.25694	3.26571	4.41122	2.16673	2.31797	2.34993
Vitvi02g00347	0.058955	0	0	0.126261	0.242509	0.244768
Vitvi02g00348	0	0.175057	0.398316	3.02085	2.61928	2.20362
Vitvi02g00349	18.4897	18.464	42.0675	14.4088	16.5133	17.5588
Vitvi02g00354	2.15701	2.54529	1.48716	3.03657	2.62619	2.29018
Vitvi02g00363	27.4109	26.8389	22.7235	20.4095	24.9974	27.0387
Vitvi02g00364	2.30208	2.34996	1.85263	0.417491	0.378767	0.352031
Vitvi02g00365	4.55755	3.63616	2.67458	4.01568	3.89311	3.239
Vitvi02g00366	17.0386	16.618	14.2218	13.873	13.5973	15.5063
Vitvi02g00367	12.4365	11.3649	7.59096	10.6675	11.9734	10.2573
Vitvi02g00370	0	0	0.04141	0.07921	0.129188	0.041646
Vitvi02g00372	0	0.562841	0.103381	0	0.971146	0.195392
Vitvi02g00373	82.3813	79.0304	68	119.621	120.804	123.375
Vitvi02g00374	1.89369	2.70014	2.32242	9.14349	8.55097	10.6316
Vitvi02g00375	9.20971	8.00422	7.40293	6.91233	7.55619	8.08022
Vitvi02g00377	0.10605	0.048713	0	0.055635	0	0
Vitvi02g00378	3.3478	3.22062	1.65545	2.56342	2.95454	1.81686
Vitvi02g00379	32.8645	35.1993	18.9041	44.4825	44.6851	36.6074
Vitvi02g00380	1.02205	1.23092	1.24633	1.86086	2.61739	1.50794
Vitvi02g00381	9.35818	9.1259	7.1185	5.34778	4.83683	4.67837
Vitvi02g00382	121.168	118.606	48.6145	74.5151	72.3999	57.6821
Vitvi02g00383	7.72558	7.17394	8.77901	8.40893	8.76749	8.91869
Vitvi02g00384	79.0308	82.2748	73.8962	86.6833	90.8719	90.7943
Vitvi02g00385	10.8885	10.9985	8.49701	14.5596	16.9758	15.7349
Vitvi02g00386	50.2943	54.2441	88.5858	79.3459	76.411	81.1097
Vitvi02g00387	19.1296	17.3978	14.3373	28.8038	25.8127	24.5719
Vitvi02g00388	6.78754	9.32385	5.93891	26.0493	30.5138	20.6987
Vitvi02g00389	8.37537	8.388	9.9643	7.74902	7.2496	6.5994
Vitvi02g00390	13.381	12.7573	14.5638	7.61401	6.37773	4.30773
Vitvi02g00391	3.56338	2.16007	0.833061	4.66427	5.37147	0.738224
Vitvi02g00393	12.76	11.8659	2.84819	6.63018	3.49003	1.8556
Vitvi02g00394	234.883	207.046	199.72	119.841	112.188	104.606
Vitvi02g00395	0.08537	0	0.049008	0.103439	0.047039	0.035396
Vitvi02g00398	16.2357	14.0887	12.1285	24.1402	21.2416	21.3709
Vitvi02g00399	0.517433	0.326124	0.276547	0.316593	0.415759	0.280403
Vitvi02g00401	41.8896	34.2775	32.8722	41.143	37.8019	34.1783
Vitvi02g00402	59.2825	54.2858	57.6518	41.8235	44.3609	47.313
Vitvi02g00403	2.23338	2.34376	0.819126	0.868882	0.436099	0.243493
Vitvi02g00404	10.1818	7.30877	7.22043	11.8939	12.6267	13.9954
Vitvi02g00406	0.49107	0.747173	1.16145	0	0	0.072473
Vitvi02g00407	46.0254	43.774	34.2574	25.1036	12.6066	15.9155
Vitvi02g00408	0	0	0	0	0	0.437111
Vitvi02g00409	0	0.113854	0	0.114949	0	0.128341
Vitvi02g00410	9.87471	8.75346	5.503	9.22191	8.93895	7.22581
Vitvi02g00411	13.8637	12.7914	10.9406	13.0913	11.3134	10.0894
Vitvi02g00413	8.37553	7.2157	7.04136	22.5042	26.8924	25.376
Vitvi02g00414	1.35971	1.40595	1.11943	2.46135	1.94152	1.91789
Vitvi02g00415	28.0632	26.4102	20.0972	15.2155	14.5429	14.4688
Vitvi02g00416	3.95561	3.35279	2.94841	0.051905	0	0.033094
Vitvi02g00417	130.549	139.015	108.155	216.578	202.101	199.605
Vitvi02g00418	0.523036	0.073668	0.115324	0	0	0.496673
Vitvi02g00419	5.29614	4.7429	6.9582	4.00462	4.40785	3.5435
Vitvi02g00420	413.239	408.731	407.631	197.061	195.373	204.765
Vitvi02g00421	15.762	8.32222	16.8251	5.7848	6.90031	4.57551
Vitvi02g00422	0.538965	0.373253	0.12461	0.365832	0.266089	0.187332
Vitvi02g00423	272.583	269.306	223.396	203.464	239.123	280.727
Vitvi02g00424	19.5858	19.5185	15.8474	20.9367	20.3907	20.6984
Vitvi02g00425	25.8554	26.45	18.2307	22.0691	27.3735	23.9818
Vitvi02g00426	23.3836	22.9428	17.6199	27.7778	26.4784	23.9513
Vitvi02g00427	1.50012	1.1227	1.12611	0.251943	0	0
Vitvi02g00429	56.3031	56.2656	32.1267	74.228	91.4179	80.6133
Vitvi02g00430	0.068509	0	0	0	0.078574	0.072219
Vitvi02g00431	5.6094	5.87615	4.20829	4.49236	3.9877	4.13474
Vitvi02g00434	8.27498	8.05267	4.59735	3.32859	3.29516	2.63353
Vitvi02g00435	908.56	930.6	1297.08	77.5113	47.2203	46.3782
Vitvi02g00436	30.377	29.714	31.6948	50.4572	40.8842	42.6896
Vitvi02g00437	2.40719	3.01831	1.96645	2.75731	4.07125	2.75131
Vitvi02g00440	5.92067	5.17222	4.69537	8.74263	7.4676	9.50064
Vitvi02g00441	16.8555	17.2701	13.3725	14.5667	15.1384	15.2756
Vitvi02g00442	1.03216	1.08238	0.467479	1.05654	0.64509	0.619971
Vitvi02g00444	52.9933	50.9737	42.3208	39.9893	39.7451	40.4834
Vitvi02g00445	12.997	9.94886	8.44265	16.1686	13.436	10.9546
Vitvi02g00446	24.4602	20.8986	18.6013	1.98037	1.05907	1.39868
Vitvi02g00448	13.5761	12.4622	9.42859	10.3381	11.2715	10.606
Vitvi02g00449	0	0	0	0	0	0.133945
Vitvi02g00450	26.9813	28.0283	32.5677	24.0417	25.8856	31.0039
Vitvi02g00451	0.040349	0	0	0	0	0
Vitvi02g00454	0.706872	0.66405	0.751196	0.296451	0.866668	0.375963
Vitvi02g00457	12.4048	11.1561	13.9509	12.6787	12.3349	13.4848
Vitvi02g00458	60.241	59.6411	42.4724	40.2343	37.8586	32.7575
Vitvi02g00459	4.20346	3.55087	4.99487	2.56049	2.71869	2.18456
[truncated: 21,787 more rows]

## Sheet: Supplementary Table S8
Pathway	Gene	Enzyme	Number
Anthocyanin biosynthesis	CHS	Chalcone synthase	2
	CHI	Chalcone isomerase	2
	F3H	Flavanone 3-hydroxylase	2
	F3'H	flavonoid 3'-hydroxylase	2
	F3'5'H	Flavonoid 3',5'-hydroxylase	2
	DFR	Dihydroflavonol 4-reductase	1
	ANS	Anthocyanidin synthase	2
	UFGT	Anthocyanidin 3-O-glucosyltransfersae	1
Flavone and flavonol biosynthesis	FLS	Flavonol synthase	1
Flavanone biosynthesis	LAR	Leucoanthocyanidin reductase	1
	ANR	Anthocyanidin reductase	1
Number: the total number of uni-transcripts analysed

## Sheet: Supplementary Table S9
Classfication	TFs	Accession number
ERF	PbERF3	ASY06613
ERF	AtERF4	NP_188139
ERF	AtERF8	NP_175725
ERF	MdERF3	XM_008339725
ERF	MdERF1B	XM_008342898
ERF	Pp4ERF24	XM_009335420
ERF	Pp12ERF96	XM_018650234
ERF	PyERF3	MF489220
ERF	MdERF38	MDP0000153436
ERF	PbERF22	XP_009357206
ERF	JcERF035	JCGZ_24071
MYB	AtMYB32	NP_179263
MYB	AtMYB7	NP_179263
MYB	AtMYB4	BAA21619
MYB	AtMYB3	AAF18515
MYB	FaMYB1	AAK84064
MYB	VvMYBPA1	CAJ90831
MYB	AtMYB111	NP_199744
MYB	SlMYB12	NP_001234401
MYB	VvMYBF1	ACT88298
MYB	AtMYB12	NP_182268
MYB	AtMYB11	NP_191820
MYB	AtMYB123/TT2	Q9FJA2
MYB	MdMYB9	NP_001280749
MYB	VvMYBPA2	ACK56131
MYB	VvMYBPAR	BAP39802
MYB	InMYB2	BAE94709
MYB	InMYB3	BAE94710
MYB	IbMYB1	BAG68212
MYB	InMYB1	BAE94392
MYB	RhMYB10	ABX79949
MYB	AtMYB114	NP_176812
MYB	AtMYB113	Q9FNV9
MYB	AtMYB90	Q9ZTC3
MYB	VvMYBA1	BAD18977
MYB	VvMYBA2	BAD18978
MYB	AtMYB75	AAG42001
MYB	GhMYB10	ABV53918
MYB	FaMYB10	UCW44503
MYB	PaMYB10	ALH21137
MYB	CoMYB10	ABX71483
MYB	MdMYB10	ABB84753
MYB	PbMYB10	ABX71489
MYB	MdMYB1	ABK58136
bHLH	AtbHLH13	Q9LNJ5
bHLH	AtbHLH90	Q0WNR2
bHLH	AtbHLH33	Q9LPW3
bHLH	AtbHLH2	Q9CAD0
bHLH	AtbHLH21	Q9ZVX2
bHLH	AtbHLH29	NP_850114
bHLH	AtbHLH17	Q9ZPY8
bHLH	AtbHLH116	Q9LSE2
bHLH	AtbHLH14	O23090
bHLH	AtbHLH42	Q9FT81
bHLH	AtbHLH3	O23487
bHLH	AtbHLH22	O81900
bHLH	AtbHLH27	Q700E3
bHLH	AtbHLH61	Q9LXA9
bHLH	AtbHLH1	Q9FN69
bHLH	AtbHLH5	Q9FIP9
bHLH	AtbHLH28	Q9LUK7
bHLH	AtbHLH35	Q2HIV9
bHLH	AtbHLH93	Q9LSL1
bHLH	AtMYC1	BAA11933
bHLH	AtMYC2	EFH69991
bHLH	AtMYC4	O49687
bHLH	AmDELILA	AAA32663
bHLH	PhAN1	ACI96071
bHLH	PhJAF13	AAC39455
bHLH	ZmIN1	AAB03841
bHLH	VvMYC1	NP_001267854
bHLH	MdbHLH3	ADL36597
bHLH	VvMYCA1	NP_001267954
bHLH	MdbHLH33	XP_028961533
